# Supplementary material for: Divide and conquer! Data-mining tools and sequential multivariate analysis to search for diagnostic morphological characters within a plant polyploid complex (Veronica subsect. Pentasepalae, Plantaginaceae)
Source: PLoS One. 2018 Jun 29;13(6):e0199818. doi: 10.1371/journal.pone.0199818 (PMC6025878; doi:10.1371/journal.pone.0199818)
Supplement: S2 Table — Discriminant functions, standard coefficients and structure matrix tables for the sequential guided discriminant analysis. (XLSX) [file pone.0199818.s002.xlsx]

## Sheet: DA1.complete dataset
Structure matrix
	Function
	1	2	3	4	5	6	7	8	9	10	11	12	13	14	15	16	17	18	19	20
STLM	0.713(*)	0.137	-0.106	-0.015	-0.017	-0.11	0.004	0.054	0.257	0.168	0.045	0.003	0.171	-0.091	0.188	-0.089	0.027	0.095	0.06	-0.005
FTLM	0.530(*)	0.072	-0.091	0.006	-0.012	-0.105	0.022	0.019	0.188	0.039	-0.024	0.116	0.154	-0.02	0.109	-0.093	0.003	0.025	-0.023	0.047
STLM/STWM	0.412(*)	0.004	-0.144	0.004	-0.075	-0.387	-0.06	-0.079	0.276	0.162	0.033	-0.118	0.107	0.005	0.114	-0.159	0.124	0.092	-0.121	0.11
FTLM/FTWM	0.362(*)	-0.002	-0.111	0.02	-0.045	-0.275	-0.007	-0.077	0.214	0.038	0.017	0.001	0.084	0.045	0.095	-0.156	0.07	0.069	-0.098	0.174
STLS	0.329(*)	0.06	-0.05	-0.014	-0.066	-0.049	-0.038	0.055	0.168	0.134	0.035	-0.155	0.013	0.007	0.168	0.066	0.002	0.18	0.155	-0.137
FTLS	0.303(*)	0.036	-0.041	-0.012	-0.034	-0.007	0.009	0.053	0.129	0.117	0.036	-0.105	0.026	-0.035	0.154	0.074	0.005	0.111	0.135	-0.069
LFSM	0.301(*)	0.044	-0.064	-0.063	-0.029	-0.028	0.023	0.018	0.159	0.251	0.088	-0.217	0.171	-0.123	0.156	0.072	-0.009	0.041	-0.058	-0.087
FTLS/FTWS	0.244(*)	0.002	-0.054	0.015	-0.036	-0.134	-0.006	-0.008	0.164	0.083	0.026	-0.104	-0.019	-0.025	0.143	0.01	0.083	0.038	0.147	-0.043
STLS/STWS	0.235(*)	0.015	-0.055	0.018	-0.069	-0.166	-0.04	-0.022	0.158	0.06	0	-0.073	-0.036	0.033	0.114	-0.078	0.076	0.212	0.083	-0.029
LFFM	0.156(*)	0.021	-0.034	-0.033	-0.017	-0.022	0.009	0.008	0.085	0.132	0.046	-0.113	0.091	-0.065	0.083	0.035	-0.006	0.02	-0.031	-0.045
LFSS	0.126(*)	0.033	-0.009	-0.02	0.009	0.09	0.051	0.03	0.025	0.074	0.033	-0.078	0.04	-0.034	0.035	0.056	0.014	0.038	-0.005	-0.039
LFFS	0.090(*)	0.023	-0.006	-0.014	0.006	0.064	0.036	0.022	0.018	0.053	0.023	-0.056	0.029	-0.024	0.025	0.04	0.01	0.027	-0.004	-0.028
NTM	-0.208	0.669(*)	0.036	0.069	0.042	-0.173	0.203	0.151	0.178	0.132	-0.125	-0.034	0.009	-0.117	-0.165	0.055	-0.15	-0.08	-0.179	-0.001
WMPM	0.237	0.528(*)	0.228	-0.175	-0.168	-0.057	-0.183	0.06	-0.029	0.136	0.203	0.054	0.021	-0.116	0.124	-0.155	-0.088	-0.017	0.073	-0.156
LLM	-0.037	0.473(*)	0.278	-0.178	0.326	-0.095	-0.211	0.131	-0.015	0.115	0.095	0.212	0.098	0.098	0.118	-0.048	-0.025	0.125	0.016	0.124
NTS	-0.04	0.414(*)	0.175	-0.046	-0.313	-0.027	-0.029	-0.032	0.334	-0.242	-0.349	0.137	-0.077	0.034	0.212	0.193	-0.188	0.276	0.155	0.011
DI	-0.234	0.332	-0.634(*)	0.02	-0.053	0.322	0.165	0.155	-0.018	-0.021	0.235	0.211	-0.07	0.02	-0.009	0.059	0.082	-0.009	0.129	0.031
LT	-0.023	0.202	0.003	0.651(*)	-0.087	0.145	-0.148	-0.005	-0.074	0.184	0.346	0.129	-0.049	0.162	0.115	0.195	-0.024	-0.025	0.049	0.036
LLS/WMPS	-0.099	-0.035	-0.007	0.039	0.544(*)	-0.068	0.277	-0.094	0.121	-0.256	0.367	0.107	0.228	0.165	0.153	0.185	0.111	-0.118	-0.124	0.239
LLM/MLWM	-0.183	-0.086	0.015	-0.057	0.408(*)	0.149	0.005	-0.034	0.158	0.062	0.192	0.025	0.061	0.215	-0.292	0.281	0.198	0.098	-0.035	0.262
LLS	0.026	0.293	0.168	-0.176	0.369(*)	-0.07	-0.044	-0.012	0.061	0.005	-0.011	0.341	0.15	0.056	0.164	0.311	0.054	0.177	0.093	-0.097
DLBMWS	-0.015	0.144	0.115	-0.081	0.364(*)	0.044	-0.085	0.069	0.079	0.031	-0.045	0.286	0.227	0.113	0.177	0.26	-0.077	0.154	-0.096	-0.053
DBMWM	-0.056	0.107	0.147	-0.157	0.256(*)	0.066	-0.094	0.196	0.184	0.009	0.162	0.063	0.047	-0.114	-0.083	0.122	-0.083	0.108	0.058	0.181
DLAUM/TLWM	0.19	-0.053	-0.108	-0.002	0.024	-0.429(*)	-0.174	-0.06	0.245	0.129	-0.019	-0.046	0.199	0.15	0.048	0.054	0.182	0.061	0.071	0.091
DLAUS/TLWS	0.146	-0.025	-0.029	0.01	0.166	-0.352(*)	0.02	-0.008	0.212	0.013	0.025	-0.019	-0.299	0.05	0.308	-0.001	0.177	0.163	0.23	-0.244
PLM	-0.04	-0.21	0.164	-0.169	-0.162	-0.122	0.412(*)	0.284	0.019	0.17	-0.039	0.148	0.044	0.012	-0.002	-0.057	-0.165	-0.043	0.194	0.066
STWM	0.119	0.252	0.205	0.004	0.055	-0.01	-0.2	0.457(*)	-0.081	-0.314	0.11	0.348	0.083	-0.097	0.03	-0.016	-0.138	0.036	0.187	-0.107
FTWM	0.092	0.139	0.138	-0.022	0.018	-0.01	-0.103	0.350(*)	-0.074	-0.141	0.035	0.236	-0.034	0.118	-0.089	0.201	0.094	-0.134	-0.284	-0.148
FTWS	0.158	0.081	0.155	-0.033	-0.155	0.018	-0.137	0.323(*)	-0.061	-0.169	-0.028	0.311	-0.181	-0.097	0.262	0.315	-0.106	0.165	0.289	-0.136
LLM/DLAUM	-0.162	0.253	0.086	-0.038	-0.069	0.182	0.042	-0.046	0.396(*)	0.056	0.216	0.256	-0.064	-0.137	-0.227	-0.302	-0.274	-0.133	-0.077	-0.267
TLWM	-0.081	0.218	0.249	-0.106	0.022	0.014	0.029	0.305	-0.348(*)	0.095	0.089	0.033	0.098	0.32	-0.044	-0.159	0.045	0.185	0.287	-0.039
DLAUS	0.098	0.059	0.074	-0.055	0.32	-0.188	0.019	0.119	0.098	0.21	-0.098	0.084	-0.468(*)	0.173	0.337	0.079	0.122	0.021	0.281	-0.134
LLS/DLAUS	-0.084	0.167	0.075	0.044	-0.14	0.101	-0.02	0.081	0.087	-0.126	-0.113	0.202	0.054	-0.569(*)	0.06	0.083	0.296	0.318	0.102	0.077
DLAUM	0.152	0.084	0.043	-0.027	0.201	-0.17	-0.1	0.157	-0.071	0.116	-0.061	-0.083	0.27	0.403(*)	0.099	0.052	0.254	0.181	0.193	0.049
LLM/DBMWM	0.057	0.223	0.022	0.086	0.009	-0.091	-0.054	-0.06	-0.121	0.089	-0.086	0.139	0.135	0.239(*)	0.188	-0.214	0.035	-0.043	-0.073	0.084
PLS	0.005	-0.184	0.055	-0.15	-0.245	-0.226	0.235	0.062	0.074	0.276	0.093	0.293	0.116	-0.037	0.440(*)	0.078	0.07	0.195	-0.141	-0.064
LLS/DLBMWS	0.045	0.13	0.019	-0.077	-0.002	-0.09	0.099	-0.083	0.046	-0.057	0.072	0.074	-0.007	0.02	0.192	-0.027	0.371(*)	-0.117	0.272	-0.066
STWS	0.148	0.137	0.1	-0.004	-0.128	0.039	-0.135	0.261	0.044	-0.122	0.031	0.093	-0.138	-0.068	0.227	0.215	-0.254	0.355(*)	0.094	-0.189
TLWS	0.014	0.111	0.177	-0.106	0.018	-0.061	-0.044	0.156	-0.11	0.112	-0.167	0.229	-0.258	0.006	0.21	0.099	0.026	-0.037	0.289(*)	0.08
MLWS	0.176	0.238	0.137	-0.165	-0.141	0.016	-0.118	0.026	0.097	0	-0.013	0.047	-0.044	-0.019	0.13	0.05	0.095	0.066	0.241(*)	-0.076
Variables ordered by the correlation value in the function
*	Higher absolute correlation between each variable and any discriminant function
DISCRIMINANT FUNCTIONS
Function	Auto-value	% variance	% cumulative variance	canonical correlation
1	15.4378	30.5437	30.5437	0.969105
2	8.99961	17.8057	48.3494	0.948681
3	6.41328	12.6886	61.0381	0.930111
4	4.61271	9.12623	70.1643	0.90655
5	4.19415	8.29812	78.4624	0.898597
6	2.30785	4.56607	83.0285	0.835278
7	2.09271	4.14043	87.1689	0.822593
8	1.82824	3.61717	90.7861	0.804004
9	1.21266	2.39924	93.1853	0.740307
10	1.02076	2.01957	95.2049	0.71073
11	0.710724	1.40617	96.6111	0.644556
12	0.4707	0.931279	97.5424	0.565731
13	0.309059	0.611472	98.1538	0.485893
14	0.287414	0.568647	98.7225	0.472492
15	0.244072	0.482896	99.2054	0.442931
16	0.169646	0.335643	99.541	0.380841
17	0.11651	0.230515	99.7715	0.323036
18	0.0622348	0.123131	99.8947	0.242051
19	0.0334534	0.0661874	99.9609	0.179918
20	0.0197862	0.0391468	100	0.139292
a	The first 20 canonical discriminant functions have been used in the analysis.
Standard coefficients of the canonical discriminant functions
	Function
	1	2	3	4	5	6	7	8	9	10	11	12	13	14	15	16	17	18	19	20
LT	-0.0793148	0.0877545	0.238303	0.911814	-0.18799	0.00182918	-0.0377009	-0.187085	-0.021633	0.29844	0.296491	0.153465	-0.0557571	0.025912	0.0870667	0.146017	0.0423272	-0.0607398	-0.0141571	0.00885356
DI	-0.21921	0.239113	-1.08442	-0.402793	-0.156497	0.0877257	-0.0831932	0.162054	-0.0736456	-0.0369379	0.182081	0.175507	-0.0863107	0.122093	0.0974245	0.0130431	-0.0175103	0.0345573	0.0813318	0.086074
PLM	-0.109008	-0.255638	0.309519	-0.0656358	-0.151042	-0.0302634	0.412634	0.265858	0.0343575	0.188996	-0.0640343	0.106609	0.148461	-0.0974505	-0.0603054	-0.00619165	-0.127509	-0.184825	0.19404	0.0895006
FTLM	0.16256	0.0419223	-0.391972	0.859579	0.741583	-0.12671	0.147184	-0.723269	-0.118086	0.23855	-0.935098	0.551156	0.851598	-0.685479	-0.410529	0.00259566	-0.869103	-0.244137	0.366394	-0.42218
FTWM	0.35284	0.0141241	0.293713	-0.351715	-0.607375	0.155519	0.099703	0.447256	-0.0531783	-0.153347	0.134169	-0.0228341	-0.526623	0.443128	-0.130564	0.30539	0.582922	-0.343276	-0.965938	-0.0570545
FTLM/FTWM	0.271112	0.170304	-0.00382967	-0.997439	-0.445655	-0.0166871	0.455293	0.705582	-0.00664667	-0.45305	0.435776	0.255891	-0.892645	0.575277	0.294912	0.0332796	0.873706	0.277307	-1.10815	0.370556
STLM	1.62882	0.157208	0.257426	-0.419325	-0.686544	0.576161	0.719638	-0.496283	-0.088686	-0.0151765	0.168896	0.553892	-1.06138	0.627634	-0.234597	-0.430288	0.497819	-0.0869727	0.295864	0.721758
STWM	-0.351863	-0.0122816	-0.219001	0.417757	0.533729	-0.412343	-0.48118	0.850032	0.307841	-0.392459	0.0103313	0.162741	0.527301	-0.406912	0.011752	-0.182374	-0.104701	0.17965	0.237328	-0.28335
STLM/STWM	-0.694111	-0.0786523	-0.321678	0.748572	0.605584	-0.830873	-0.819082	0.516487	0.490003	0.0636572	0.039485	-0.503452	0.807451	-0.381613	-0.0600124	-0.0320833	-0.160476	0.13612	0.0110724	-0.457386
LLM	-0.465159	0.302451	-0.309204	-0.84812	0.205672	-0.652732	-0.529367	0.146356	-0.462495	0.026704	-0.0655586	0.161843	-0.643608	-0.000453508	1.06211	-0.7451	-0.0462348	0.0158945	-0.658411	0.191596
LLM/MLWM	0.327687	-0.0225768	0.326464	-0.0343381	0.110474	0.336445	-0.0252278	-0.20072	0.223086	0.232513	0.0897308	0.414552	-0.201101	0.215674	-0.841987	0.535928	0.453926	0.441252	0.312177	0.0907689
WMPM	0.0896276	0.408321	0.437138	-0.327596	-0.344528	0.298251	-0.361585	-0.697046	-0.0173645	0.0363116	0.537858	-0.0508184	0.317406	-0.248411	-0.340979	0.558529	0.218758	0.0227264	0.189559	-0.0644273
DBMWM	0.170603	-0.334983	0.410723	0.205086	-0.130307	0.95227	-0.0324271	0.237304	0.185821	0.238031	0.194349	-0.438717	0.300054	-0.376169	0.0614286	0.0010568	-0.517157	-0.494979	0.356467	0.748052
LLM/DBMWM	0.503846	-0.237115	0.455874	0.535978	-0.0301495	0.891643	0.0634571	-0.00966664	-0.344521	0.359977	-0.170755	-0.0519446	0.421079	0.0253808	0.0736578	-0.0808227	-0.611177	-0.328853	0.522796	0.612332
DLAUM	-0.246635	-0.237797	0.035183	0.653979	0.274223	0.387803	-0.0943751	0.386301	0.310295	-0.502823	-0.285457	-0.85163	1.02374	0.493549	0.0164444	-0.38417	0.643204	0.457382	0.0517195	-0.810279
TLWM	0.166555	0.238093	0.137364	-0.157023	-0.311047	-0.325074	0.517743	0.0912926	-0.163453	0.221216	0.241281	0.249242	-0.226062	0.513869	-0.519966	-0.0681546	-0.0778642	0.280082	0.385487	0.197583
DLAUM/TLWM	-0.324636	0.0772109	-0.49116	-0.737432	-0.611247	-0.881964	-0.694995	-0.133038	0.514639	0.638058	0.253853	0.449107	0.0421708	0.0070174	-0.350811	0.53486	-0.39034	-0.334483	0.379101	0.898268
LLM/DLAUM	-0.236912	-0.238002	0.0910002	0.15161	0.0834549	0.122844	-0.0550018	0.117041	0.800934	0.0730788	0.260433	0.143599	0.22427	0.309881	-0.29911	-0.532387	-0.0909185	0.108779	0.0689665	-0.567483
NTM	-0.0260506	0.569766	0.0106213	0.400197	0.237381	-0.411217	0.636551	0.333872	-0.148992	0.122242	-0.323338	-0.212945	-0.0787672	-0.239608	-0.289434	0.0984365	0.0087912	-0.164992	-0.113444	-0.0906517
LFFM	0.0487784	-0.102698	0.128579	0.215179	0.0403063	-0.0480702	0.173062	0.00880502	0.0210285	-0.0738712	0.0759282	0.0330407	-0.0524933	-0.0120753	0.355126	0.00896174	0.183421	-0.15445	0.218196	-0.246049
LFSM	-0.257686	0.00434933	-0.233741	-0.209739	0.138707	-0.0533063	-0.190904	0.390958	0.231986	0.167026	-0.0030685	-0.516156	0.417774	-0.124074	0.0122248	0.258477	-0.249001	0.170226	-0.2569	-0.121192
PLS	-0.144687	-0.186842	0.0171341	-0.0970705	-0.378403	-0.123847	0.240719	-0.0175663	0.0145369	0.324915	0.242638	0.366345	0.0568786	0.0548442	0.37643	0.0203639	0.10694	0.2426	-0.288002	-0.0516337
FTLS	-1.24302	0.684622	-0.0303729	-1.31351	-0.101752	0.522762	0.29016	0.757154	-0.230473	-0.0435457	0.536944	-0.903786	-0.189806	-0.577349	0.729708	0.0144372	0.0778327	1.60788	-1.5543	0.506909
FTWS	0.245355	-0.254546	0.0505203	0.0440786	-0.0914407	-0.179224	-0.171189	0.358169	-0.193854	-0.316874	-0.0392621	0.464007	0.110799	0.161004	-0.199593	0.534347	-0.159452	-0.352581	0.587519	-0.173041
FTLS/FTWS	0.849412	-0.94381	0.0611831	1.61285	0.0522765	-0.423754	-0.451419	-0.162431	0.182237	-0.161085	-0.47162	0.332633	0.149239	0.720916	-0.521645	0.0729268	-0.208184	-1.53527	1.78382	-0.338027
STLS	0.268361	-0.223162	0.0430473	0.0103119	0.022147	-0.0687345	-0.140584	0.28798	-0.0284164	0.837953	-0.0913571	-0.457905	0.866782	-0.41003	0.701955	1.02982	-0.561859	-1.35064	0.877942	-0.816738
STWS	0.129718	-0.078418	-0.148272	0.209072	0.194339	0.0317147	-0.0265427	0.0070599	-0.0354618	0.0152718	0.274706	-0.362477	-0.341899	0.0750005	0.0771509	-0.235782	-0.401979	0.700394	-0.308717	0.224926
STLS/STWS	-0.0678891	0.0221406	0.144441	0.502232	0.404181	0.151199	0.260898	-0.283351	-0.343365	-0.365251	0.127908	0.367511	-0.63336	0.212712	-0.662416	-1.07284	0.216063	1.90304	-0.860778	0.587875
LLS	0.703385	0.0220483	-0.239614	0.25859	0.389253	-1.02779	0.639666	-1.33466	-1.17175	0.227593	0.420212	0.545278	0.296046	-0.298072	-1.50582	1.13113	-0.959245	0.913856	0.512483	-0.531564
MLWS	0.103789	0.146636	0.286639	-0.48745	-0.332255	0.223439	0.0574898	0.12014	0.284016	-0.323239	0.356649	-0.466153	-0.719913	0.25759	0.189797	-0.493382	0.356984	-0.60178	-0.136537	0.398787
LLS/WMPS	0.0137387	0.0679629	0.213992	0.0386877	0.149645	-0.273583	0.511835	-0.124971	0.247003	-0.637185	0.762148	-0.487798	0.0531956	0.134524	0.304768	0.0980802	-0.282185	-0.10297	0.0333566	0.632416
DLBMWS	-0.74941	-0.0210936	0.0664397	-0.18229	0.313127	1.02646	-0.715292	0.747153	0.852072	0.0908022	-0.948966	0.357131	0.383614	0.197116	1.21166	-0.59252	0.946926	-0.789162	-0.545122	-0.549748
LLS/DLBMWS	-0.453127	0.201054	0.183232	-0.0703924	0.108767	0.523179	-0.0492766	0.319066	0.253847	0.0268146	-0.382765	0.178968	0.357617	-0.10352	0.850155	-0.341487	1.04739	-0.602092	-0.171915	-0.391949
DLAUS	-0.290032	-0.0709026	0.0524252	0.420154	0.594961	0.220886	-0.448721	0.819107	1.24277	0.636623	-0.415351	0.17912	-0.472682	0.172495	0.100701	0.0897385	0.130444	0.0339614	-0.0553846	0.554179
TLWS	0.13195	0.089157	-0.178429	-0.293926	0.0232397	-0.286217	0.161627	-0.401649	-0.590668	0.171313	0.100529	-0.163009	-0.192715	-0.195702	0.05813	0.0171431	-0.129704	-0.086493	0.0995775	0.300759
DLAUS/TLWS	0.211418	0.16039	0.0288675	-0.455327	-0.211561	-0.183165	0.640612	-0.686232	-0.726823	-0.591747	0.288582	-0.220815	-0.454335	-0.276879	0.169758	-0.250843	0.177642	0.0811438	0.103704	-1.02985
LLS/DLAUS	-0.190722	-0.0356435	0.279628	0.35601	0.00285124	0.196679	-0.0293271	0.250242	0.316453	0.147855	-0.170526	-0.00293292	0.181037	-0.69273	-0.044001	-0.0546616	0.654192	0.370175	0.0255103	0.246243
NTS	-0.160876	0.312646	0.167761	-0.133298	-0.60193	0.173949	0.0246917	-0.289054	0.719059	-0.444408	-0.378852	-0.0192389	0.0750266	0.539456	0.224468	0.341542	-0.129634	0.190143	0.105046	0.246662
LFFS	0.510391	0.215536	0.0854212	-0.103778	0.156589	0.099599	0.14862	-0.152364	0.0107058	0.125511	0.0640809	0.133616	0.0847489	-0.0549396	-0.0199309	0.0622364	0.0640472	-0.0309593	-0.0293158	-0.0688499
LFSS	-0.213225	0.0929638	-0.202172	-0.153383	0.175916	-0.00331885	0.0746832	0.263812	0.0669166	-0.0817001	0.0318559	-0.148906	0.00262423	0.0284648	-0.0612441	0.00649032	-0.0164738	0.292244	-0.368777	0.0272543

## Sheet: GROUP I
Structure matrix
	Function
	1	2	3	4
WMPM	0.243(*)	-0.098	0.179	0.21
STWS	0.156(*)	-0.003	0.114	0.047
MLWS	0.129(*)	-0.043	0.112	0.089
FTWS	0.129(*)	-0.012	0.037	0
STWM	0.127(*)	-0.013	-0.117	0.069
FTWM	0.081(*)	0.001	-0.033	-0.01
LSSDS	0.062(*)	0.012	0.046	0.055
LLM/DBMWM	0.049(*)	-0.04	-0.003	-0.044
LFSDS	0.044(*)	0.009	0.033	0.039
NTS	0.086	-0.094(*)	-0.071	-0.03
LLM/MLWM	-0.12	0.112	-0.370(*)	0.098
STLM	0.242	-0.046	0.316(*)	0.229
LLM/DLAUM	-0.003	-0.007	-0.307(*)	0.232
STLM/STWM	0.07	-0.077	0.296(*)	0.115
LLS/DLAUS	0.029	-0.05	-0.282(*)	-0.011
NTM	0.05	-0.122	-0.266(*)	0.157
DLBMWS	0.065	-0.041	-0.245(*)	0.155
DLAUM/TLWM	-0.01	-0.103	0.210(*)	0.038
FTLM/FTWM	0.065	-0.042	0.207(*)	0.097
FTLM	0.163	-0.033	0.201(*)	0.148
STLS	0.111	-0.022	0.201(*)	0.094
LSSDM	0.106	-0.031	0.193(*)	0.141
STLS/STWS	0.049	-0.027	0.165(*)	0.049
FTLS/FTWS	0.057	-0.019	0.158(*)	0.078
TLWM	0.085	0.034	-0.158(*)	-0.019
FTLS	0.104	-0.009	0.157(*)	0.098
PLS	-0.066	-0.053	0.147(*)	0.132
DLAUS/TLWS	-0.017	-0.016	0.125(*)	0.122
LFSDM	0.053	-0.018	0.103(*)	0.073
DLAUM	0.079	-0.045	0.092(*)	0.03
TLWS	0.05	-0.042	-0.055(*)	-0.003
LLS/WMPS	-0.107	0.165	-0.335	0.348(*)
LLS	0.101	-0.068	-0.25	0.275(*)
LLM	0.153	-0.131	-0.256	0.269(*)
LT	0.036	0.114	-0.019	-0.255(*)
DBMWM	0.042	-0.012	-0.15	0.232(*)
PLM	-0.079	0.043	0.011	0.227(*)
DI	0.033	-0.069	-0.165	-0.190(*)
DLAUS	0.06	-0.011	0.026	0.162(*)
LLS/DLBMWS	0.021	0.002	0.009	0.110(*)
Variables ordered by the correlation value in the function
*	Higher absolute correlation between each variable and any discriminant function
DISCRIMINANT FUNCTIONS
Function	Auto-value	% variance	% cumulative variance	canonical correlation
1	47.185(a)	59.7	59.7	0.99
2	17.398(a)	22	81.8	0.972
3	8.424(a)	10.7	92.4	0.945
4	5.977(a)	7.6	100	0.926
a	The first 4 canonical discriminant functions have been used in the analysis.
Standard coefficients of the canonical discriminant functions
	Function
	1	2	3	4
LT	0.953219	0.967287	-0.77208	-1.0418
DI	-1.55158	-1.49607	0.644958	0.707728
PLM	-0.4725	0.32432	-0.187359	0.427389
FTLM	1.27724	2.78033	-2.51727	-0.236862
FTWM	0.481125	-1.13471	1.31096	-0.164477
FTLM/FTWM	-1.11541	-3.94338	2.02887	0.289729
STLM	2.37925	-1.42662	1.1177	0.722328
STWM	-1.05605	2.72878	-0.238286	0.466462
STLM/STWM	-2.34113	4.83036	-0.270454	0.350589
LLM	-0.332645	-0.973152	-0.469197	0.0955122
LLM/MLWM	-0.333424	0.531086	0.0201857	0.908534
WMPM	0.903199	-1.50993	0.0287802	0.675116
DBMWM	1.99647	-0.166608	-0.930851	-1.12377
LLM/DBMWM	3.10026	1.29808	-1.22079	-1.01999
DLAUM	1.52234	-0.231574	-0.0476331	-2.88877
TLWM	-1.23804	0.030011	0.226983	0.419355
DLAUM/TLWM	-4.04404	-2.19233	2.1353	3.02319
LLM/DLAUM	-0.858056	-0.201631	0.491625	0.189944
NTM	1.62732	0.966624	-0.472241	-0.621547
LFSDM	0.868704	1.052	-0.590211	-0.291915
LSSDM	-1.36851	-0.742172	0.897472	0.116204
PLS	-1.42143	-1.45787	0.212166	0.223549
FTLS	-4.51872	-7.07135	0.597241	-0.890719
FTWS	2.12807	1.72643	0.366604	0.673413
FTLS/FTWS	4.61513	9.10568	-0.019442	0.382167
STLS	-0.203294	1.14729	-1.42848	1.62638
STWS	0.0855223	0.896162	1.198	-0.267856
STLS/STWS	0.749655	0.456908	0.165568	-2.50102
LLS	1.95743	-5.52708	-0.468065	0.411331
MLWS	-0.420525	0.28907	1.03267	0.356475
LLS/WMPS	-0.492969	1.85345	1.12571	1.23636
DLBMWS	-0.924932	2.34819	-1.17933	-1.14106
LLS/DLBMWS	-0.143585	0.675866	-1.76074	-0.976895
DLAUS	-4.30054	6.37301	0.576289	3.12148
TLWS	1.50344	-2.76307	0.0482446	-1.52899
DLAUS/TLWS	2.79452	-4.64956	-0.691358	-2.22731
LLS/DLAUS	-1.53156	1.31125	-0.325405	0.263285
NTS	0.331652	-1.08513	0.252563	0.454338
LFSDS	0.931749	-0.43492	-0.420768	0.638039
LSSDS	-1.2037	0.0411919	0.866271	0.112705

## Sheet: DA.2. entire leaf-GROUP II
Structure matrix
	Function
	1	2	3	4	5	6	7	8	9	10	11	12	13	14	15
WMPM	0.569(*)	0	0.01	-0.189	-0.055	-0.323	-0.064	0.247	-0.108	0.021	-0.113	0.121	0.009	-0.02	-0.02
NTM	0.545(*)	-0.346	0.062	0.02	0.021	0.193	0.191	0.137	0.065	-0.197	-0.063	-0.107	-0.108	-0.128	-0.099
LLM	0.470(*)	0.009	-0.229	0.198	-0.069	-0.058	0.037	0.368	-0.129	0.162	0.007	0.102	0.112	-0.124	0.062
MLWS	0.305(*)	0.073	-0.026	-0.211	-0.048	-0.239	0.138	0.108	-0.101	-0.077	0.116	0.094	0.178	0.011	0.067
LLM/DBMWM	0.276(*)	-0.116	0.079	0.075	-0.075	0.004	-0.153	0.082	-0.265	0.173	-0.029	0.253	-0.002	0.194	-0.02
DI	-0.028	-0.719(*)	-0.109	-0.237	0.002	0.078	0.063	0.215	0.151	0.121	-0.074	-0.159	-0.038	0.108	-0.021
LT	0.129	-0.244	0.542(*)	0.327	-0.151	-0.241	-0.199	0.294	0.067	0.166	0.039	-0.028	-0.138	0.1	-0.101
DLAUM	0.135	0.046	-0.151	0.282(*)	0.145	0.048	-0.07	0.105	-0.199	0.242	0.246	0.244	0.088	0.029	0.186
DLBMWS	0.141	0.026	-0.198	0.258(*)	-0.076	0.052	0.124	0.242	-0.155	0.206	0.213	0.011	0.143	-0.201	-0.102
PLM	-0.096	0.23	0.073	-0.222	0.313(*)	0.296	0.066	0.157	0.063	-0.057	-0.055	0.184	-0.033	-0.099	0.075
STWM	0.301	0.049	-0.007	0.117	0.304	-0.431(*)	0.103	0.362	-0.243	0.033	-0.038	0.023	0.114	-0.206	-0.043
STLM	0.189	-0.028	0.071	0.151	0.155	-0.382(*)	0.035	0.176	-0.153	-0.052	-0.047	0.253	0.002	0.033	0.003
FTLM	0.109	-0.023	0.088	0.12	0.19	-0.335(*)	0.086	0.083	-0.231	0.06	0.016	0.223	-0.086	0.002	-0.088
FTWS	0.111	0.12	0.083	-0.096	0.203	-0.308(*)	0.067	0.301	-0.265	-0.21	0.182	-0.004	0.224	-0.226	-0.078
NTS	0.381	-0.068	0.147	-0.264	-0.082	-0.141	0.398(*)	-0.034	-0.196	-0.253	0.232	0.14	0.143	-0.199	-0.101
DLAUS	0.097	0.056	-0.177	0.253	0.019	0.181	0.021	0.379(*)	-0.061	-0.283	0.133	0.132	0.142	0.151	-0.125
FTWM	0.208	0.078	-0.022	0.06	0.288	-0.243	0.089	0.345(*)	-0.153	0.06	0.097	-0.199	-0.043	-0.136	-0.237
TLWS	0.174	0.127	-0.045	-0.021	0.067	0.018	-0.022	0.304(*)	-0.187	-0.239	0.067	0.06	0.182	0.012	0.095
DBMWM	0.116	0.067	-0.202	0.154	0.012	-0.047	0.209	0.252(*)	0.092	0.079	-0.012	-0.071	0.043	-0.221	0.127
LLM/DLAUM	0.184	-0.093	0.058	-0.12	-0.17	-0.038	0.31	0.191	0.325(*)	0.086	-0.25	0.063	-0.16	-0.008	-0.199
LLS/WMPS	-0.025	-0.076	-0.24	0.374	-0.03	0.242	0.016	0.091	0.076	0.423(*)	0.313	-0.097	0.031	0.084	-0.088
FTLS	0.017	0.047	0.131	0.062	0.153	-0.312	0.106	0.191	-0.153	-0.353(*)	0.289	0.335	0.144	-0.017	0.003
FTLS/FTWS	0.001	0.006	0.119	0.113	0.084	-0.133	0.083	0.049	0.038	-0.347(*)	0.245	0.18	0.2	0.292	0.023
LLM/MLWM	-0.085	0.015	-0.223	0.252	-0.118	0.157	0.126	0.12	0.28	0.288(*)	0.154	-0.135	-0.052	-0.117	0.138
DLAUM/TLWM	-0.013	0.003	-0.113	0.308	0.073	0.008	0.098	0.026	0.083	0.224	0.464(*)	0.03	0.083	-0.052	0.239
LLS	0.306	0.015	-0.259	0.186	-0.103	0.064	0.069	0.257	-0.107	0.163	0.310(*)	-0.031	0.248	-0.2	-0.066
STLS	0.102	-0.001	0.109	0.022	0.103	-0.338	0.146	0.136	-0.11	-0.316	0.267	0.403(*)	0.077	-0.072	-0.107
STLS/STWS	0.072	-0.013	0.127	0.022	0.065	-0.194	0.09	0.018	0.013	-0.257	0.073	0.403(*)	0.242	-0.03	-0.083
FTLM/FTWM	0.031	-0.085	0.116	0.13	0.161	-0.19	0.043	-0.127	-0.015	0.104	0.033	0.352(*)	-0.11	0.091	0.006
TLWM	0.254	0.086	-0.041	-0.017	0.194	0.011	-0.148	0.211	-0.107	0.167	-0.046	0.305(*)	-0.001	-0.045	0.136
STLM/STWM	0.08	-0.109	0.103	0.173	0.18	-0.153	-0.011	-0.12	0.148	-0.057	-0.05	0.256(*)	-0.011	0.128	0.038
LLS/DLAUS	0.125	-0.05	0.125	-0.097	-0.001	-0.12	0.152	0.007	-0.018	-0.144	-0.12	-0.237	0.550(*)	-0.138	0.131
PLS	-0.117	0.19	0.121	-0.325	0.165	0.262	-0.02	0.294	-0.064	0.118	0.072	0.114	0.388(*)	-0.111	-0.156
DLAUS/TLWS	0.042	0.011	-0.129	0.244	0.059	0.113	0.037	0.231	0.019	-0.292	0.216	0.139	0.303(*)	0.151	-0.27
LLS/DLBMWS	0.157	-0.046	-0.054	-0.096	-0.028	0.045	-0.001	0.037	0.007	0.062	0.157	0.011	0.295	0.324(*)	0.049
STWS	0.127	0.033	0.071	-0.05	0.121	-0.276	0.107	0.203	-0.196	-0.179	0.09	0.083	0.099	-0.293(*)	-0.178
Variables ordered by the correlation value in the function
*	Higher absolute correlation between each variable and any discriminant function
DISCRIMINANT FUNCTIONS
Function	Auto-value	% variance	% cumulative variance	canonical correlation
1	11.6202	26.1381	26.1381	0.959563
2	9.9561	22.395	48.5331	0.953272
3	5.85512	13.1704	61.7035	0.924188
4	4.7715	10.7329	72.4364	0.90925
5	3.69714	8.31625	80.7526	0.887189
6	2.93188	6.5949	87.3475	0.863521
7	1.86295	4.19048	91.538	0.806666
8	1.18313	2.66131	94.1993	0.736167
9	0.705498	1.58693	95.7862	0.643165
10	0.64107	1.44201	97.2282	0.625013
11	0.398189	0.895677	98.1239	0.533656
12	0.321009	0.722069	98.846	0.492953
13	0.23475	0.52804	99.374	0.436027
14	0.19104	0.42972	99.8038	0.400497
15	0.0872438	0.196244	100	0.283272
a	The first 15 canonical discriminant functions have been used in the analysis.
Standard coefficients of the canonical discriminant functions
	Function
	1	2	3	4	5	6	7	8	9	10	11	12	13	14	15
LT	0.069375	-0.129085	0.933398	0.224571	-0.35127	-0.015742	-0.283666	0.310596	0.123207	0.0693385	0.110587	-0.101981	0.0545141	0.00498319	-0.056789
DI	-0.441948	-1.04526	-0.443847	-0.473212	0.167379	-0.233005	-0.0789567	0.300844	0.00822157	0.0563071	0.0541285	-0.00311418	0.00110517	0.0328102	0.089077
PLM	0.0306862	0.372621	0.304101	-0.168683	0.301423	0.410046	0.124932	0.0780317	0.0732717	0.0343085	-0.0884999	-0.0639703	-0.0542559	-0.0296716	0.150142
FTLM	-0.835721	-0.599285	0.144012	0.734928	-0.792387	-0.0352725	0.484285	-0.369712	-1.37574	-0.0287092	-0.059455	-0.272331	-0.00409719	-1.07394	0.343865
FTWM	0.507018	0.659195	-0.0186027	-0.575339	0.896606	-0.0823949	-0.126894	0.0549533	0.48713	0.108616	0.0311066	-0.375235	-0.334184	0.730699	-0.728978
FTLM/FTWM	0.407935	0.452356	-0.180772	-0.444798	0.975296	0.198431	-0.229868	0.127041	0.657951	0.414787	0.017936	0.10467	-0.244492	0.729132	-0.695812
STLM	0.0832649	0.880627	0.00477971	-1.04425	-1.08834	0.227244	-0.219348	1.01579	0.151288	-0.104432	-0.0940735	0.40212	-0.51667	0.578744	0.0494775
STWM	0.0362923	-0.571514	-0.188944	0.955489	0.874615	-0.512258	0.439731	-0.185539	-0.050079	-0.0498901	-0.173305	-0.365457	0.455838	-0.355769	0.121942
STLM/STWM	0.24755	-0.60596	0.0539564	0.629783	0.854409	-0.474813	0.00438421	-0.800799	0.44165	-0.0591287	-0.14977	-0.0351759	0.49178	-0.309584	0.15658
LLM	0.416779	-0.165586	-1.51271	-0.441239	0.430874	-0.291559	-0.767059	0.618177	-0.576448	-0.694144	-0.371557	-0.26944	0.455386	0.82509	-0.186637
LLM/MLWM	0.0858741	0.601434	-0.158395	-0.130841	-0.733869	-0.131553	-0.143428	0.362425	0.422362	-0.131427	0.0966993	-0.282274	-0.144589	-0.449248	-0.0809492
WMPM	0.472609	0.317987	0.05782	-0.389122	-0.65831	-0.647509	-0.17952	-0.0643876	0.624766	0.218151	0.523193	-0.284975	0.0943328	-0.159544	0.0104972
DBMWM	-0.493024	-0.0161056	1.11993	0.415968	0.238122	0.235895	0.860212	-0.513366	-0.0351925	0.954573	-0.496932	0.589089	-0.341168	-0.233261	0.729109
LLM/DBMWM	-0.292178	0.0024436	1.02791	0.472715	0.122985	0.365453	0.232548	-0.519408	-0.469979	0.890393	-0.444073	0.535964	-0.374249	-0.270701	0.490325
DLAUM	0.0228104	0.0376487	0.00549304	0.407899	-0.166989	-0.00277447	0.422242	-0.481221	-0.46952	0.175811	-0.275845	0.354304	0.128874	0.464441	-0.500222
TLWM	0.303141	-0.0339541	0.118004	-0.285867	0.349458	0.317787	-0.208561	0.202177	0.386544	0.197206	0.190089	0.508424	-0.223349	-0.479345	0.424111
DLAUM/TLWM	-0.244436	-0.405527	0.253076	-0.0356378	0.270967	-0.216037	0.408717	0.194702	0.491623	0.347558	0.717567	-0.074398	0.0723278	-0.340221	1.0792
LLM/DLAUM	-0.216692	0.110236	0.0333931	0.252995	-0.252138	-0.0654814	0.75884	0.155157	0.465093	0.347448	-0.269748	0.415677	-0.0904807	0.0173007	-0.251818
NTM	0.585777	-0.224871	0.211243	0.206815	0.199732	0.751997	-0.135873	0.104875	-0.0790618	-0.528949	-0.0481548	-0.0460962	-0.148413	-0.0850899	-0.0135304
PLS	-0.271676	0.0466489	0.345352	-0.397255	0.0258088	0.205137	-0.104498	0.458832	0.00690932	0.177251	0.177231	0.161182	0.271371	-0.0201684	-0.192116
FTLS	-0.142007	-0.480623	-0.028285	-0.199651	-1.05767	0.275613	-0.530346	0.229469	0.233845	-0.891801	-0.286667	1.19695	0.910198	-1.1759	0.526177
FTWS	-0.292928	0.13946	-0.0981208	-0.142765	0.910293	-0.397611	0.0192493	0.340193	-0.461667	0.451233	0.419339	-0.720643	-0.433276	0.363943	-0.230357
FTLS/FTWS	-0.402387	0.517842	0.106983	0.243942	0.659591	-0.236482	0.305896	-0.05355	-0.0157558	0.268829	0.325409	-1.10267	-0.6136	1.26481	-0.182329
STLS	0.180363	-0.0673581	0.0497002	0.248394	0.565743	-0.423158	0.169945	0.293147	-0.270649	-0.507145	1.37484	0.134259	-0.745829	0.433538	0.179523
STWS	-0.184709	0.0209439	0.0808785	0.19572	-0.317399	0.280463	-0.0518877	-0.262547	-0.0115472	0.44226	-0.833958	0.17745	0.105683	-0.425607	-0.263641
STLS/STWS	0.0290899	-0.0666177	-0.349806	0.0619426	-0.0127996	0.0657309	-0.390364	-0.181654	0.408131	0.185948	-0.772543	0.334768	0.429842	-0.208933	-0.323046
LLS	-0.220975	-0.0785512	0.104901	0.474051	-0.408713	0.40307	-1.74269	-0.697827	0.830605	0.0539898	0.815145	-0.0953327	-0.523368	-2.11821	-0.338395
MLWS	0.307228	0.349044	-0.391844	-0.534285	-0.261232	-0.198003	-0.0842588	0.206381	0.338889	-0.292084	-0.440766	0.541949	-0.086948	0.668877	0.0777463
LLS/WMPS	0.631615	0.232395	-0.148323	0.11425	0.0128734	0.423075	-0.00963461	-0.095842	-0.0951711	0.135681	0.35016	0.190974	-0.424899	0.180526	0.298266
DLBMWS	-0.289731	-0.123755	-0.189571	-0.0419731	-0.0788572	-0.375703	1.46077	0.626952	-0.665682	0.263372	-0.358809	-0.238931	1.09287	1.42784	-0.535189
LLS/DLBMWS	0.23622	-0.0958222	0.0503361	-0.123741	0.165515	0.155162	0.553605	0.160513	-0.417922	0.40845	-0.124213	-0.272385	0.92444	1.0309	-0.113453
DLAUS	-0.215691	0.0693909	0.0475387	0.786513	0.119647	0.306046	1.53344	1.15466	-0.424681	-0.229122	-0.352755	-0.709608	-0.665391	0.587608	0.587519
TLWS	0.339418	0.0305111	-0.125605	-0.138743	-0.303524	0.306255	-0.834184	-0.0035077	0.00162622	-0.459583	0.319152	0.181785	-0.132226	-0.248492	0.658715
DLAUS/TLWS	0.144012	-0.110564	-0.154235	-0.398166	-0.348932	-0.203856	-0.85567	-0.773146	0.699664	-0.191787	0.100626	0.948983	0.946024	-0.564344	-1.1321
LLS/DLAUS	0.174272	0.122785	0.468327	0.32622	-0.133818	0.121013	0.461778	-0.00864931	0.0167278	-0.122301	-0.298565	-0.185958	0.615556	-0.21997	0.532251
NTS	0.415441	-0.0546846	0.457831	-0.419389	-0.231231	0.0969427	1.07962	-0.46248	-0.418605	0.160446	0.462137	-0.124663	-0.179945	-0.133027	0.0203811

## Sheet: GROUP III
Structure matrix
	Function
	1	2	3	4
DI	-0.301(*)	-0.016	-0.056	0.238
NTS	0.02	-0.385(*)	0.049	0.134
NTM	-0.045	-0.378(*)	-0.121	0.193
WMPM	0.065	-0.208(*)	-0.114	0.195
MLWS	0.029	-0.206(*)	0.03	0.056
LLS/DLAUS	0.04	-0.151(*)	-0.029	-0.124
LLS/WMPS	-0.084	0.146(*)	0.09	0.046
STLS/STWS	0.083	-0.104(*)	-0.08	0.012
TLWS	0.05	-0.103(*)	-0.08	-0.051
LLS	-0.03	-0.090(*)	0.065	0.058
LLS/DLBMWS	-0.035	-0.087(*)	0.002	-0.037
DLAUM/TLWM	0.005	0.077(*)	0.052	-0.019
LLM/MLWM	-0.04	0.171	0.223(*)	-0.026
STWM	0.076	-0.079	-0.218(*)	0.152
STLM	0.09	-0.049	-0.180(*)	0.172
STLM/STWM	0.04	-0.039	-0.153(*)	0.029
TLWM	0.025	-0.078	-0.148(*)	-0.008
FTWS	0.076	-0.076	-0.127(*)	0.052
DLAUM	0.007	0.02	-0.119(*)	-0.017
DBMWM	-0.011	0.032	0.115(*)	-0.008
FTLS	0.101	-0.053	-0.114(*)	0.089
FTLS/FTWS	0.094	-0.074	-0.096(*)	0.004
DLAUS/TLWS	0.004	-0.009	-0.080(*)	-0.062
DLAUS	0.022	-0.019	-0.072(*)	-0.007
LT	0.259	-0.05	-0.17	0.406(*)
PLM	-0.023	-0.089	0.097	-0.346(*)
FTLM	0.072	-0.056	-0.168	0.215(*)
FTWM	0.043	-0.067	-0.175	0.186(*)
LLM/DLAUM	0.018	-0.123	0.149	0.180(*)
STLS	0.088	-0.111	-0.103	0.163(*)
PLS	0.001	-0.026	0.083	-0.161(*)
LLM	0.034	-0.139	-0.05	0.157(*)
LLM/DBMWM	0.046	-0.113	-0.109	0.157(*)
STWS	0.07	-0.116	-0.122	0.149(*)
FTLM/FTWM	0.041	-0.038	-0.116	0.118(*)
DLBMWS	0.004	-0.001	0.086	0.104(*)
Variables ordered by the correlation value in the function
*	Higher absolute correlation between each variable and any discriminant function
DISCRIMINANT FUNCTIONS
Function	Auto-value	% variance	% cumulative variance	canonical correlation
1	35.565(a)	52.6	52.6	0.986
2	16.589(a)	24.6	77.2	0.971
3	12.277(a)	18.2	95.4	0.962
4	3.120(a)	4.6	100	0.87
a	The first 4 canonical discriminant functions have been used in the analysis.
Standard coefficients of the canonical discriminant functions
	Function
	1	2	3	4
LT	0.885	-0.274	0.262	0.531
DI	-2.128	0.578	-0.136	0.527
PLM	0.652	-0.704	0.201	-0.546
FTLM	1.92	0.625	0.41	0.769
FTWM	-1.03	-0.659	-0.617	0.031
FTLM/FTWM	-1.815	-0.331	-0.453	-0.389
STLM	-0.757	0.4	0.562	1.123
STWM	1.677	0.136	-0.789	-0.886
STLM/STWM	0.795	-0.177	-0.43	-1.046
LLM	-4.332	-2.124	-0.69	-0.391
LLM/MLWM	0.469	0.648	-0.099	-1.032
WMPM	0.342	0.172	1.178	-0.174
DBMWM	1.341	0.567	2.143	1.767
LLM/DBMWM	1.818	0.681	1.475	1.573
DLAUM	1.009	0.9	-1.374	-1.61
TLWM	1.156	0.612	-0.338	-0.082
DLAUM/TLWM	0.197	0.438	0.803	0.45
LLM/DLAUM	2.605	1.755	0.437	-0.766
NTM	0.209	-0.63	-0.656	0.129
PLS	0.595	0.311	0.05	0.428
FTLS	-4.319	-1.321	1.551	-1.327
FTWS	1.985	1.328	-1.842	-0.185
FTLS/FTWS	4.121	2.356	-0.221	0.578
STLS	1.57	0.453	-3.707	1.544
STWS	0.369	-0.19	0.911	-0.052
STLS/STWS	-0.958	-0.312	1.181	-0.919
LLS	0.71	1.192	0.418	-0.901
MLWS	0.212	-1.932	0.505	0.004
LLS/WMPS	1.066	-1.643	0.474	0.447
DLBMWS	-1.013	0.76	0.665	0.74
LLS/DLBMWS	-1.352	0.091	0.059	0.399
DLAUS	1.834	-0.865	-0.633	2.586
TLWS	-2.489	-0.043	0.659	-1.109
DLAUS/TLWS	-0.75	0.213	0.116	-1.759
LLS/DLAUS	0.054	-0.414	-0.382	-0.099
NTS	-0.369	-1.772	0.585	0.135

## Sheet: DA3. subglabrous leaf-GROUP IV
Structure matrix
	function
	1	2	3	4	5	6	7	8	9
WMPM	0.479(*)	0.153	-0.086	-0.214	0.185	0.02	-0.017	-0.015	0.054
NTM	0.443(*)	-0.216	0.061	-0.029	-0.002	-0.234	-0.091	0.27	-0.049
LLM	0.361(*)	-0.192	0.132	-0.134	0.291	0.035	0.016	0.019	0.149
NTS	0.280(*)	0.159	-0.212	-0.154	0.145	-0.074	-0.07	-0.1	0.175
MLWS	0.224(*)	0.152	-0.099	-0.147	0.194	-0.008	-0.097	-0.039	0.112
PLS	-0.118	0.387(*)	0.341	0.195	0.1	0.109	-0.056	-0.011	0.359
LLS/WMPS	0.003	-0.346(*)	0.173	0.06	0.016	0.18	-0.067	0.234	0.15
LLM/MLWM	-0.034	-0.248(*)	0.126	0.006	0.064	-0.045	-0.028	0.219	0.077
DLAUM/TLWM	0.004	-0.232(*)	-0.005	0.15	0.094	0.135	-0.21	-0.002	0.105
DLAUS	0.055	-0.184	0.244(*)	-0.026	0.242	-0.128	-0.238	-0.07	0.217
PLM	-0.083	0.235	0.266	0.275(*)	0.036	-0.14	-0.047	-0.173	0.015
STWM	0.255	0	-0.174	0.211	0.524(*)	0.036	0.045	-0.14	0.149
FTWS	0.082	0.188	-0.115	0.109	0.414(*)	0.008	-0.152	-0.174	0.165
FTWM	0.164	0.033	-0.046	0.211	0.382(*)	-0.012	-0.048	0.071	0.094
STLM	0.16	-0.058	-0.227	0.118	0.292(*)	0.062	-0.003	-0.276	0.103
DBMWM	0.104	-0.128	0.046	0.019	0.291(*)	-0.137	0.031	0.059	0.098
STWS	0.088	0.092	-0.136	0.053	0.288(*)	-0.027	-0.044	-0.192	0.163
TLWS	0.116	0.06	0.161	-0.031	0.246(*)	-0.063	-0.166	-0.1	0.056
DLBMWS	0.109	-0.213	0.115	-0.046	0.232(*)	0.096	0.027	0.038	0.213
LLM/DBMWM	0.258	-0.11	0.069	-0.124	-0.084	0.361(*)	0.095	-0.083	-0.025
LT	0.093	-0.183	-0.24	0.119	-0.129	0.301(*)	-0.049	0.267	0.074
LLM/DLAUM	0.162	0.019	-0.063	-0.093	0.068	-0.259(*)	0.152	0.236	0.204
DLAUM	0.104	-0.188	0.126	0.114	0.116	0.224(*)	-0.073	-0.181	0.055
FTLS/FTWS	-0.027	-0.039	-0.114	0.086	0.108	-0.063	-0.337(*)	-0.145	0.21
LLS/DLBMWS	0.137	0.014	0.051	-0.103	0.003	0.132	-0.202(*)	0.199	0.154
DI	0.034	-0.175	-0.188	-0.099	0.095	0.138	-0.135	0.432(*)	-0.22
FTLS	-0.004	0.048	-0.199	0.125	0.331	-0.01	-0.315	-0.430(*)	0.232
STLS	0.065	0.036	-0.229	0.06	0.268	-0.029	-0.256	-0.421(*)	0.263
STLS/STWS	0.039	0.02	-0.156	0.051	0.099	-0.046	-0.139	-0.340(*)	0.337
FTLM/FTWM	0.022	-0.077	-0.204	0.199	-0.03	0.132	0.023	-0.285(*)	0.055
FTLM	0.084	-0.03	-0.218	0.17	0.225	0.132	0.075	-0.251(*)	0.05
LLS/DLAUS	0.085	0.077	-0.154	-0.026	0.125	-0.057	0.083	0.226(*)	0.183
TLWM	0.193	0.053	0.158	0.106	0.091	0.1	-0.02	-0.216(*)	0.017
STLM/STWM	0.064	-0.13	-0.188	0.211	-0.066	-0.018	-0.08	-0.213(*)	0.11
DLAUS/TLWS	0.018	-0.189	0.143	0.02	0.193	-0.108	-0.296	-0.072	0.399(*)
LLS	0.228	-0.191	0.146	-0.128	0.219	0.079	-0.104	0.098	0.249(*)
Variables ordered by the correlation value in the function.
*	Higher absolute correlation between each variable and any discriminant function.
DISCRIMINANT FUNCTIONS
Function	Auto-value	% variance	% cumulative variance	canonical correlation
1	25.1429	47.9708	47.9708	0.980688
2	10.7643	20.5376	68.5084	0.956555
3	5.58222	10.6505	79.1589	0.92091
4	4.96254	9.46819	88.6271	0.912297
5	2.63995	5.03684	93.6639	0.851628
6	1.56893	2.9934	96.6574	0.781494
7	0.82743	1.57868	98.236	0.672892
8	0.62009	1.18309	99.4191	0.618668
9	0.304454	0.580878	100	0.483111
a	The first nine canonical discriminant functions have been used in the analysis.
Standard coefficients of the canonical discriminant functions
	Function
	1	2	3	4	5	6	7	8	9
LT	0.0431289	0.0298022	-0.112653	0.224095	-0.230905	0.278024	-0.0458442	0.437712	0.1911
DI	-0.573119	-0.100011	-0.387417	-0.202816	0.546669	0.404401	-0.568758	0.224729	-0.296878
PLM	0.142334	0.37628	0.362131	0.452788	-0.0468063	-0.164029	0.114888	0.106306	-0.141981
FTLM	-2.12885	-1.26766	-0.560374	-0.813383	-0.455411	-0.14843	0.892499	0.389699	-0.762784
FTWM	1.21935	1.28348	-0.00504715	0.828844	0.0848954	-0.161333	-0.234018	0.132371	0.369496
FTLM/FTWM	1.4433	0.848248	0.666523	0.976254	0.408143	0.867513	-0.479401	-0.314498	0.614973
STLM	1.16998	1.59587	1.39145	-0.922945	1.03951	0.315884	0.112186	-0.299928	0.0351089
STWM	-0.347983	-1.2261	-0.71746	0.84382	0.316789	-0.384266	0.0529911	0.218711	-0.166014
STLM/STWM	-0.245991	-0.641318	-1.43597	0.7887	-1.00225	-0.924264	0.0360026	0.0614606	0.0874656
LLM	-0.816759	-0.270833	0.706377	-0.169381	1.91101	-0.512158	-0.750848	1.06082	-0.432186
LLM/MLWM	0.216015	0.870759	0.027486	-0.91812	0.107659	-0.429277	-0.0102367	0.173667	0.324212
WMPM	0.614622	0.783338	-0.842602	-0.704473	-0.419585	-0.00228662	-0.458449	0.112249	0.440255
DBMWM	0.832387	0.082736	-0.381136	0.963147	-1.27434	0.913089	1.32927	-1.32009	-0.011135
LLM/DBMWM	0.789974	0.134323	0.066868	0.452487	-0.771874	0.99245	1.05415	-1.03197	-0.171504
DLAUM	0.412333	-0.660291	-0.333818	-0.32696	-0.128394	0.198204	0.732731	-0.401092	0.755695
TLWM	0.27928	0.364578	0.438657	0.382671	-0.215464	-0.120383	-0.328377	-0.159586	-0.321708
DLAUM/TLWM	-0.688202	0.00680792	-0.364144	0.513435	-0.0321414	0.0513642	-0.705395	0.382539	-0.612308
LLM/DLAUM	-0.190924	-0.229342	-0.171729	-0.114343	0.155409	-0.384725	0.552045	0.0132595	0.50432
NTM	0.897079	-0.50256	0.791339	0.330368	-0.125209	-0.147559	-0.110938	-0.0555577	-0.29737
PLS	-0.288872	0.676221	0.32724	0.0766363	0.0767209	0.405805	-0.172289	0.103772	0.346364
FTLS	0.327848	-0.496862	0.574339	-1.04509	-0.21294	0.068033	-0.127033	-1.33229	0.545447
FTWS	-0.402915	0.238819	-0.214808	0.826601	0.981696	0.519587	-0.187818	0.700542	-0.485163
FTLS/FTWS	-0.681097	0.52511	-0.384827	0.786421	0.407849	-0.259719	-0.231051	1.08776	-0.622112
STLS	0.425485	-0.0240715	-0.849749	0.152589	-0.140586	-0.0129877	-1.02634	-0.503688	-0.427631
STWS	-0.376699	-0.264445	0.614975	-0.0750018	0.00129815	0.332891	0.833774	0.0260173	0.253
STLS/STWS	-0.272178	-0.296466	0.272657	0.0962705	0.132513	-0.08984	0.22177	0.117364	0.561552
LLS	-1.11664	-0.998303	0.499535	-0.0569065	-1.92467	0.366208	-0.944067	-0.940254	-0.00158643
MLWS	0.259451	0.660615	0.248269	-0.499911	0.403916	-0.804859	-0.00124664	-0.0333692	0.220275
LLS/WMPS	0.590356	-0.482801	0.331587	-0.0701167	-0.238518	0.0952479	-0.283463	-0.243442	-0.177922
DLBMWS	0.331655	0.477095	-0.433469	-0.292954	1.62774	0.212656	0.906448	1.14669	0.709006
LLS/DLBMWS	0.728846	0.149165	0.270648	0.192483	0.391102	0.652156	0.321631	0.753904	0.302402
DLAUS	-0.447677	-0.101649	-0.195417	0.658641	1.38477	-1.18516	0.485262	1.16203	-0.971281
TLWS	0.549111	-0.279863	0.717904	-0.568512	-0.450884	0.390958	-0.546969	-0.700439	-0.453093
DLAUS/TLWS	0.117752	-0.27238	0.130569	-0.882433	-1.04544	0.446443	-0.30917	-1.02422	1.7006
LLS/DLAUS	0.393422	-0.0835623	-0.0975351	0.205977	-0.148727	-0.293914	0.530882	0.154233	0.265377
NTS	0.458261	0.50745	-0.888271	-0.334862	-0.593088	0.0579367	0.166674	-0.024941	-0.0933486

## Sheet: GROUP V
Structure matrix
	Function
	1	2
PLS(a)	0.412(*)	0.362
NTM(a)	-0.320(*)	-0.202
LLM/DLAUM(a)	0.309(*)	0.123
STWS(a)	0.257(*)	0.197
LLS/DLBMWS(a)	0.108(*)	-0.011
DLBMWS(a)	-0.006	0.823(*)
NTS(a)	-0.041	0.712(*)
LLS/DLAUS(a)	-0.139	0.696(*)
DLAUS/TLWS(a)	-0.063	0.695(*)
LLS(a)	-0.035	0.647(*)
MLWS(a)	-0.019	0.625(*)
TLWS(a)	-0.054	0.620(*)
LLM/MLWM(a)	0.022	-0.607(*)
FTLS/FTWS(a)	0.034	0.607(*)
FTWS(a)	0.121	0.582(*)
DLAUS(a)	-0.08	0.519(*)
FTLS(a)	0.091	0.487(*)
DLAUM/TLWM(a)	0.035	0.452(*)
STLS/STWS(a)	-0.237	0.439(*)
DLAUM(a)	-0.051	0.415(*)
TLWM(a)	0.007	0.413(*)
STLM/STWM	0.001	0.369(*)
DI	0.025	-0.357(*)
LLS/WMPS(a)	0.271	0.331(*)
FTLM	-0.023	0.317(*)
FTLM/FTWM	-0.004	0.304(*)
PLM	-0.034	0.269(*)
STLM	-0.011	0.268(*)
FTWM	-0.033	0.224(*)
STWM	-0.019	0.167(*)
STLS(a)	-0.045	0.152(*)
LLM/DBMWM(a)	-0.004	-0.148(*)
DBMWM	-0.003	0.113(*)
WMPM	-0.011	0.109(*)
LLM	-0.002	0.023(*)
LT	0.002	0.007(*)
Variables ordered by the correlation value in the function
*	Higher absolute correlation between each variable and any discriminant function
a	This variable is not used in the analysis
DISCRIMINANT FUNCTIONS
Function	Auto-value	% variance	% cumulative variance	canonical correlation
1	3727.801(a)	99.5	99.5	1
2	17.360(a)	0.5	100	0.972
a	The first 2 canonical discriminant functions have been used in the analysis.
Standard coefficients of the canonical discriminant functions
	Function
	1	2
LT	-20.1891	1.42378
DI	22.5261	-0.956203
PLM	-6.72718	0.311661
FTLM	24.6411	2.03566
FTWM	-11.1508	-0.948028
FTLM/FTWM	0.792507	2.0266
STLM	-10.221	-0.795821
STWM	-10.368	0.266309
STLM/STWM	20.5703	-0.161395
LLM	9.3063	3.57745
WMPM	-20.5717	-5.75604
DBMWM	29.4397	2.56136

## Sheet: DA4. long hairs-GROUP VI
Structure matrix
	Function
	1	2	3	4	5	6
WMPM	0.503(*)	0.138	0.139	0.03	-0.065	0.04
NTM	0.394(*)	-0.214	0.075	-0.164	-0.089	-0.184
LLM	0.330(*)	-0.23	0.268	0.039	-0.025	0.041
NTS	0.300(*)	0.236	0.108	0.031	-0.154	0.183
LLM/DBMWM	0.251(*)	-0.159	-0.113	0.221	0.115	0.031
MLWS	0.250(*)	0.162	0.138	0.01	-0.136	0.077
TLWM	0.194(*)	-0.078	0.072	0.124	0.044	0.069
LLS/DLBMWS	0.155(*)	-0.037	-0.049	-0.075	-0.13	-0.049
LLS/WMPS	-0.054	-0.352(*)	-0.004	0.026	0.004	-0.098
DLAUS	0.035	-0.273(*)	0.255	-0.101	-0.214	0.121
LLM/MLWM	-0.07	-0.242(*)	0.083	-0.099	-0.016	-0.094
LLS	0.205	-0.235(*)	0.183	-0.018	-0.097	0.054
DLBMWS	0.077	-0.221(*)	0.195	0.057	0.005	0.062
LLS/DLAUS	0.083	0.165(*)	0.082	-0.074	0.039	-0.02
STWM	0.209	0.13	0.422(*)	0.332	-0.033	0.02
FTWS	0.088	0.233	0.307(*)	0.159	-0.181	0.085
FTWM	0.121	0.069	0.285(*)	0.105	-0.038	-0.125
DBMWM	0.071	-0.104	0.279(*)	-0.031	-0.023	-0.017
TLWS	0.144	-0.061	0.242(*)	-0.056	-0.15	0.037
STWS	0.083	0.166	0.226(*)	0.146	-0.11	0.156
FTLM	0.035	0.113	0.132	0.359(*)	0.001	0.09
FTLM/FTWM	-0.032	0.061	-0.068	0.338(*)	-0.011	0.156
STLM	0.108	0.097	0.205	0.338(*)	-0.098	0.139
LLM/DLAUM	0.183	0.077	0.13	-0.272(*)	0.09	0.056
LT	0.026	0.002	-0.24	0.254(*)	-0.012	-0.177
DLAUM	0.06	-0.228	0.069	0.245(*)	-0.028	0.047
STLM/STWM	-0.005	0.016	-0.066	0.227(*)	-0.106	0.164
PLS	-0.063	0.092	0.037	-0.211(*)	0.167	0.147
DLAUM/TLWM	-0.06	-0.167	0.037	0.178(*)	-0.169	-0.029
PLM	-0.067	0.019	0.065	-0.130(*)	0.084	0.043
FTLS	-0.029	0.172	0.241	0.29	-0.385(*)	0.3
FTLS/FTWS	-0.055	0.046	0.068	0.076	-0.338(*)	0.159
DLAUS/TLWS	-0.013	-0.214	0.189	-0.073	-0.270(*)	0.232
DI	0.003	-0.008	0.009	0.061	-0.153	-0.426(*)
STLS/STWS	0.022	0.11	0.074	0.149	-0.198	0.392(*)
STLS	0.044	0.168	0.192	0.257	-0.335	0.340(*)
Variables ordered by the correlation value in the function
*	Higher absolute correlation between each variable and any discriminant function
DISCRIMINANT FUNCTIONS
Function	Auto-value	% variance	% cumulative variance	canonical correlation
1	23.963	60.6084	60.6084	0.979766
2	8.55283	21.6322	82.2406	0.946213
3	3.50107	8.85507	91.0957	0.881947
4	1.80421	4.56329	95.659	0.802118
5	1.19532	3.02326	98.6822	0.737892
6	0.521011	1.31777	100	0.585272
a	The first six canonical discriminant functions have been used in the analysis.
Standard coefficients of the canonical discriminant functions
	Function
	1	2	3	4	5	6
LT	-0.0492724	-0.0986127	-0.666803	0.166014	0.087278	-0.216565
DI	-0.645776	0.221011	0.299346	0.355393	-0.652744	-0.442253
PLM	0.166408	0.0671741	-0.0410313	-0.199643	0.431149	-0.21703
FTLM	-2.48382	-0.898015	-1.09146	0.449074	0.30385	-0.75199
FTWM	1.39073	1.2348	0.42705	-0.619584	0.137192	-0.035006
FTLM/FTWM	1.62229	0.533214	0.778808	-0.0718421	0.102334	0.230554
STLM	1.93213	1.05651	1.92561	-1.81016	0.277607	0.440042
STWM	-0.895744	-0.852559	-0.1048	1.46913	-0.028862	-0.417572
STLM/STWM	-0.754134	-0.154111	-1.38671	1.26144	-0.171556	0.177514
LLM	-1.11643	-0.534981	1.61057	-0.811988	-0.881741	-1.52241
LLM/MLWM	0.442122	0.391143	-0.0281461	-0.760581	0.0460857	-0.0871732
WMPM	0.722966	0.756151	-1.0293	-0.219699	-0.459606	0.154484
DBMWM	0.872332	0.248802	-1.17914	1.32729	1.77681	1.31226
LLM/DBMWM	0.909584	-0.0293124	-0.681815	1.13115	1.49765	0.727077
DLAUM	0.223844	-0.275936	0.284044	0.496624	0.383661	0.985906
TLWM	0.574523	0.320913	0.50529	-0.055304	-0.138661	0.0939473
DLAUM/TLWM	-0.595492	0.594755	0.0922957	0.246444	-0.740996	-0.370119
LLM/DLAUM	-0.214096	0.421908	1.02882	-0.0717805	0.141581	0.858227
NTM	0.913365	-0.956244	0.137117	0.0730356	0.0724028	-0.198225
PLS	-0.157031	0.331363	-0.0439717	-0.135976	0.125962	0.102069
FTLS	0.586216	-1.09678	-0.307689	0.261602	-0.244256	1.63004
FTWS	-0.525401	0.770654	1.28256	0.429934	0.135508	-1.30452
FTLS/FTWS	-0.794746	1.08249	0.799139	-0.310069	0.0191535	-1.3658
STLS	0.386905	0.266624	-0.897506	0.371827	-1.47534	-0.43146
STWS	-0.377235	-0.47534	0.383904	0.0617486	1.12833	0.453874
STLS/STWS	-0.367598	-0.315164	0.570769	0.0145123	0.409277	0.400063
LLS	-1.14562	-1.53061	-1.95859	0.601182	-0.299518	0.687582
MLWS	0.49304	0.552473	0.98174	-1.0136	-0.137472	0.542033
LLS/WMPS	0.808706	-0.52217	0.0152993	0.0021112	-0.430143	0.0891326
DLBMWS	0.110239	0.882984	1.05347	-0.512327	0.252616	-0.572415
LLS/DLBMWS	0.557828	-0.0684894	-0.170312	-0.239561	0.15954	-0.605377
DLAUS	-0.589449	0.600183	2.3144	-0.151616	0.461658	-1.37666
TLWS	0.788771	-0.94164	-1.10362	-0.1689	-0.7843	0.064504
DLAUS/TLWS	0.149248	-0.75049	-1.67259	-0.192063	-0.417759	2.01477
LLS/DLAUS	0.464989	-0.0937976	-0.242009	0.00777374	0.489973	0.227827
NTS	0.621827	0.959378	-0.638029	0.0552508	-0.204212	0.0500347

## Sheet: GROUP VII
Structure matrix
	Function
	1	2
LLS/WMPS	-0.138(*)	0.036
LLM/MLWM	-0.107(*)	0.1
LLS/DLAUS	0.086(*)	0.075
STLM	0.076(*)	0.073
DLAUM/TLWM	-0.072(*)	0.004
LLM/DBMWM	0.047(*)	0.004
STLS/STWS	0.044(*)	0.025
DLAUM	-0.042(*)	0.04
PLM	-0.038(*)	0.034
NTM	0.09	0.346(*)
LLM	0.05	0.322(*)
WMPM	0.201	0.264(*)
LLS	0.007	0.248(*)
LT	0.021	-0.245(*)
DLAUS	-0.059	0.241(*)
TLWS	0.03	0.240(*)
LLM/DLAUM	0.101	0.238(*)
DBMWM	-0.01	0.227(*)
FTLM/FTWM	0.006	-0.214(*)
STWM	0.102	0.206(*)
FTWM	0.065	0.196(*)
DLAUS/TLWS	-0.063	0.195(*)
MLWS	0.126	0.172(*)
NTS	0.169	0.170(*)
DLBMWS	-0.036	0.155(*)
FTWS	0.094	0.152(*)
STWS	0.082	0.120(*)
LLS/DLBMWS	0.048	0.100(*)
STLM/STWM	0.004	-0.098(*)
STLS	0.07	0.091(*)
TLWM	0.043	0.090(*)
FTLS	0.042	0.088(*)
FTLS/FTWS	-0.01	0.066(*)
FTLM	0.055	-0.061(*)
DI	0.001	0.040(*)
Variables ordered by the correlation value in the function
*	Higher absolute correlation between each variable and any discriminant function
DISCRIMINANT FUNCTIONS
Function	Auto-value	% variance	% cumulative variance	canonical correlation
1	89.705(a)	92	92	0.994
2	7.819(a)	8	100	0.942
a	The first 2 canonical discriminant functions have been used in the analysis.
Standard coefficients of the canonical discriminant functions
	Function
	1	2
LT	-1.22292	-0.322333
DI	-4.38289	0.18537
PLM	1.7133	-0.294744
FTLM	-8.73794	-1.04364
FTWM	8.20842	0.205828
FTLM/FTWM	6.90994	0.284635
STLM	0.359173	3.28184
STWM	-1.64518	-1.29676
STLM/STWM	0.577147	-2.07516
LLM	3.10629	-0.355527
LLM/MLWM	-3.46382	-0.0123402
WMPM	-0.82189	-0.884321
DBMWM	6.49596	-0.439943
LLM/DBMWM	4.42177	-0.493443
DLAUM	0.680777	0.662996
TLWM	-1.15962	1.62008
DLAUM/TLWM	-5.40943	0.839246
LLM/DLAUM	-4.23394	2.26114
NTM	0.482066	0.708279
FTLS	-7.59468	-1.52563
FTWS	3.33392	1.06331
FTLS/FTWS	3.63174	1.05629
STLS	0.922121	0.364842
STWS	1.53153	-0.19262
STLS/STWS	1.545	-0.378594
LLS	-9.68977	-0.331947
MLWS	3.08515	0.71497
LLS/WMPS	3.62244	0.47805
DLBMWS	2.33325	-0.429654
LLS/DLBMWS	5.64354	-0.606144
DLAUS	-5.62977	2.15874
TLWS	-0.464247	-0.0852061
DLAUS/TLWS	0.872497	-1.17533
LLS/DLAUS	-4.13125	0.0884626
NTS	3.41136	-0.647915

## Sheet: GROUP VIII
Structure matrix
	Function
	1	2	3
LLS/DLBMWS(a)	-0.268(*)	0.034	0.032
DLBMWS(a)	0.157(*)	0.013	0.039
DLAUS/TLWS(a)	0.102(*)	0.015	-0.083
DLAUS(a)	0.079(*)	-0.002	0.002
LLM/DLAUM	-0.049(*)	-0.028	-0.038
STWM	0.071	-0.348(*)	0.109
FTWS	0.06	-0.226(*)	-0.075
STWS	0.038	-0.148(*)	-0.122
STLM	0.056	-0.146(*)	-0.056
FTLM	0.045	-0.133(*)	-0.032
LLM	0.016	-0.128(*)	0.089
DBMWM	0.004	-0.106(*)	0.073
MLWS	0.024	-0.098(*)	-0.04
TLWS	0.018	-0.075(*)	0.031
NTM	-0.032	0.133	0.374(*)
STLS/STWS	0.047	-0.053	-0.355(*)
DI	0.019	0.016	0.307(*)
STLS	0.079	-0.113	-0.291(*)
FTLS	0.084	-0.128	-0.247(*)
WMPM	-0.002	-0.088	0.212(*)
NTS	0.025	-0.081	-0.177(*)
LLM/DBMWM	0.007	0.092	0.172(*)
LT	0.024	0.066	0.170(*)
FTWM	0.023	-0.156	0.169(*)
LLS/WMPS	0.002	0.075	0.139(*)
FTLS/FTWS	0.044	0.001	-0.138(*)
STLM/STWM	0.044	0.004	-0.137(*)
PLS	-0.029	-0.028	-0.130(*)
FTLM/FTWM	0.042	-0.044	-0.108(*)
LLM/MLWM	-0.009	0.035	0.103(*)
LLS	0.009	0.019	0.093(*)
DLAUM	0.053	-0.021	0.076(*)
DLAUM/TLWM	0.054	0.019	0.071(*)
TLWM	0.017	-0.069	0.071(*)
PLM	-0.018	-0.028	-0.058(*)
LLS/DLAUS(a)	-0.01	-0.005	0.050(*)
Variables ordered by the correlation value in the function
*	Higher absolute correlation between each variable and any discriminant function
a	This variable is not used in the analysis
DISCRIMINANT FUNCTIONS
Function	Auto-value	% variance	% cumulative variance	canonical correlation
1	101.585(a)	84.6	84.6	0.995
2	17.198(a)	14.3	98.9	0.972
3	1.337(a)	1.1	100	0.756
a	The first 3 canonical discriminant functions have been used in the analysis.
Standard coefficients of the canonical discriminant functions
	Function
	1	2	3
LT	-0.744257	-0.818437	0.140292
DI	7.5965	0.387426	0.13072
PLM	-2.07645	-0.475543	0.408692
FTLM	11.4394	1.75753	-2.20708
FTWM	-3.71096	-0.699778	1.28091
FTLM/FTWM	-7.72978	-1.53044	1.77409
STLM	-23.9076	-2.52393	-0.434224
STWM	8.33861	-1.36362	0.780747
STLM/STWM	11.4788	1.29246	0.741096
LLM	-0.145789	-2.22057	-0.105527
LLM/MLWM	-14.0853	-2.15859	-1.39783
WMPM	-3.82092	0.412558	-0.341597
DBMWM	-3.88459	0.0523144	1.57884
LLM/DBMWM	2.19684	0.890443	1.73704
DLAUM	12.7768	2.9337	0.383136
TLWM	-2.69318	-0.815838	-0.205952
DLAUM/TLWM	10.4153	3.24073	-0.222242
LLM/DLAUM	12.5616	2.18573	-0.387863
NTM	-5.99072	-0.899726	1.4
PLS	-0.372414	0.298522	-0.105216
FTLS	-14.0461	-1.65327	-0.148915
FTWS	5.78501	0.22039	0.381772
FTLS/FTWS	9.10931	1.0928	0.384349
STLS	11.1196	1.06024	-1.22931
STWS	-5.01736	0.237492	-0.118862
STLS/STWS	-2.66722	-0.492668	0.472639
LLS	0.447426	1.81021	0.496593
MLWS	-8.07779	-1.92857	0.0372213
LLS/WMPS	0.567807	-0.822315	-2.17679
TLWS	6.20579	1.85154	0.063335
NTS	1.40956	-0.903669	-1.21402
