# Supplementary material for: Divide and conquer! Data-mining tools and sequential multivariate analysis to search for diagnostic morphological characters within a plant polyploid complex (Veronica subsect. Pentasepalae, Plantaginaceae)
Source: PLoS One. 2018 Jun 29;13(6):e0199818. doi: 10.1371/journal.pone.0199818 (PMC6025878; doi:10.1371/journal.pone.0199818)
Supplement: S3 Table — Discriminant functions, standard coefficients and structure matrix tables for the systematic unsupervised discriminant analysis. (XLSX) [file pone.0199818.s003.xlsx]

## Sheet: a.STLM
Structure matrix
	Function
	1	2	3	4	5	6	7	8	9	10	11	12	13	14	15	16	17	18	19
STLM	0.704(*)	0.107	-0.148	0.002	-0.022	-0.128	0.019	0.025	0.286	0.125	0.06	0.005	0.193	-0.012	0.187	-0.026	0.112	0.093	0.002
FTLM	0.523(*)	0.05	-0.121	0.013	-0.008	-0.113	0.037	-0.01	0.193	0.012	-0.017	0.117	0.151	0.049	0.106	-0.046	0.094	-0.013	0.036
STLM.STWM	0.404(*)	-0.018	-0.165	0.033	-0.084	-0.387	0.004	-0.154	0.264	0.117	0.034	-0.132	0.095	0.041	0.112	0.023	0.238	-0.058	0.076
FTLM.FTWM	0.356(*)	-0.019	-0.13	0.034	-0.042	-0.269	0.039	-0.138	0.187	0.01	0.013	-0.007	0.063	0.071	0.091	-0.024	0.197	-0.055	0.143
STLS	0.325(*)	0.045	-0.069	0.025	-0.062	-0.065	-0.03	0.046	0.196	0.094	0.058	-0.161	0.001	0.009	0.17	0.019	0.005	0.245	-0.113
FTLS	0.299(*)	0.023	-0.057	0.011	-0.031	-0.016	0.009	0.049	0.156	0.087	0.055	-0.106	0.031	-0.02	0.157	0.032	-0.026	0.181	-0.046
LSSDM	0.298(*)	0.029	-0.078	-0.038	-0.061	-0.027	0.021	0.017	0.209	0.212	0.113	-0.215	0.193	-0.042	0.161	0.023	-0.007	-0.002	-0.101
FTLS.FTWS	0.240(*)	-0.009	-0.067	0.031	-0.026	-0.138	0.018	-0.041	0.163	0.054	0.031	-0.107	-0.005	-0.034	0.144	0.079	-0.003	0.128	-0.006
STLS.STWS	0.231(*)	0.003	-0.068	0.049	-0.056	-0.172	-0.011	-0.057	0.151	0.032	0.003	-0.083	-0.046	0.01	0.113	0.013	0.163	0.19	-0.025
LFSDM	0.154(*)	0.014	-0.041	-0.02	-0.034	-0.022	0.009	0.006	0.111	0.111	0.059	-0.112	0.102	-0.022	0.086	0.01	-0.003	-0.003	-0.052
LSSDS	0.126(*)	0.028	-0.015	-0.018	0.002	0.092	0.033	0.045	0.049	0.066	0.043	-0.074	0.048	-0.015	0.037	0.035	-0.012	0.034	-0.045
LFSDS	0.090(*)	0.02	-0.011	-0.013	0.002	0.066	0.023	0.032	0.035	0.047	0.031	-0.053	0.034	-0.011	0.027	0.025	-0.009	0.024	-0.032
NTM	-0.194	0.676(*)	-0.011	0.028	0.045	-0.158	0.231	0.118	0.22	0.089	-0.101	-0.033	0.042	-0.101	-0.158	-0.1	-0.08	-0.172	-0.036
WMPM	0.246	0.520(*)	0.181	-0.042	-0.237	-0.086	-0.188	0.089	0.015	0.143	0.202	0.062	0.075	-0.108	0.121	-0.15	0.015	0.035	-0.118
LLM	-0.023	0.488(*)	0.247	-0.302	0.187	-0.16	-0.196	0.131	0.018	0.122	0.092	0.213	0.049	0.14	0.114	-0.066	0.1	0.089	0.105
NTS	-0.029	0.419(*)	0.144	0.132	-0.302	-0.015	-0.042	-0.021	0.341	-0.324	-0.284	0.128	-0.119	0.015	0.221	-0.102	-0.084	0.318	0.018
WMPS	0.135	0.260(*)	0.145	-0.066	-0.243	-0.024	-0.162	0.03	0.068	-0.013	0.002	0.102	-0.096	-0.011	0.113	0.152	0.055	0.118	-0.06
DI	-0.232	0.296	-0.617(*)	0	-0.048	0.343	0.124	0.195	-0.005	-0.044	0.266	0.184	-0.124	0.013	0.003	0.086	0.043	0.03	0.081
LT	-0.024	0.205	-0.054	0.600(*)	0.29	0.081	-0.146	-0.027	-0.09	0.21	0.321	0.121	-0.122	0.152	0.114	0.066	-0.14	0.043	0.035
DBMWM	-0.05	0.115	0.148	-0.250(*)	0.158	0.008	-0.095	0.194	0.205	-0.034	0.205	0.066	0.056	-0.076	-0.071	-0.029	-0.026	0.102	0.18
LLS.WMPS	-0.097	-0.024	0	-0.255	0.484(*)	-0.045	0.299	-0.174	0.011	-0.229	0.354	0.125	0.149	0.257	0.146	0.178	-0.1	-0.134	0.19
LLM.MLWM	-0.181	-0.075	0.034	-0.258	0.333(*)	0.129	-0.013	-0.043	0.153	0.035	0.216	0.018	-0.06	0.232	-0.287	0.287	-0.003	0.053	0.219
DLAUM.TLWM	0.183	-0.064	-0.117	-0.025	-0.004	-0.449(*)	-0.098	-0.135	0.232	0.082	-0.01	-0.065	0.108	0.226	0.045	0.182	0.081	0.076	0.095
DLAUS.TLWS	0.143	-0.029	-0.037	-0.082	0.136	-0.361(*)	0.09	-0.097	0.166	-0.01	0.01	-0.027	-0.284	-0.076	0.307	0.144	0.049	0.292	-0.193
PLM	-0.038	-0.202	0.19	-0.047	-0.223	-0.073	0.428(*)	0.273	0.086	0.155	-0.029	0.142	0.029	0.033	-0.004	-0.163	-0.08	0.084	0.121
STWM	0.125	0.256	0.174	0.004	0.08	-0.113	-0.169	0.454(*)	-0.096	-0.304	0.131	0.36	0.103	-0.043	0.033	-0.132	-0.047	0.153	-0.064
FTWM	0.096	0.142	0.121	-0.01	0.022	-0.074	-0.085	0.358(*)	-0.06	-0.141	0.058	0.235	-0.102	0.111	-0.085	0.167	-0.088	-0.247	-0.207
TLWM	-0.07	0.23	0.238	-0.081	-0.025	-0.013	0.031	0.337(*)	-0.299	0.155	0.058	0.029	-0.009	0.315	-0.063	-0.051	0.127	0.321	0.008
LLM.DLAUM	-0.151	0.253	0.077	0.016	-0.058	0.172	0.009	-0.054	0.388(*)	-0.012	0.239	0.241	-0.022	-0.159	-0.218	-0.37	0.055	-0.183	-0.227
LLS	0.034	0.301	0.148	-0.333	0.21	-0.085	-0.044	-0.012	0.08	0.002	0.007	0.349(*)	0.088	0.15	0.169	0.175	-0.084	0.237	-0.113
DLBMWS	-0.01	0.151	0.104	-0.248	0.272	0.003	-0.091	0.075	0.108	0.013	-0.018	0.284(*)	0.128	0.235	0.18	0.031	-0.045	0.079	-0.113
DLAUS	0.099	0.062	0.064	-0.207	0.247	-0.218	0.059	0.071	0.12	0.195	-0.121	0.069	-0.483(*)	-0.023	0.333	0.141	-0.115	0.242	-0.065
TLWS	0.02	0.118	0.169	-0.086	-0.039	-0.082	-0.037	0.175	-0.055	0.123	-0.175	0.227	-0.239(*)	-0.082	0.212	0.078	-0.154	0.183	0.151
DLAUM	0.152	0.083	0.028	-0.123	0.155	-0.213	-0.062	0.136	-0.048	0.124	-0.072	-0.097	0.1	0.480(*)	0.083	0.23	0.115	0.269	0.057
LLS.DLAUS	-0.079	0.171	0.061	0.117	-0.091	0.089	-0.038	0.105	0.106	-0.155	-0.075	0.22	0.233	-0.474(*)	0.087	0.29	0.255	0.248	0.074
LLM.DBMWM	0.06	0.223	-0.005	0.067	0.042	-0.095	-0.042	-0.066	-0.118	0.122	-0.127	0.13	0.056	0.276(*)	0.17	-0.075	0.145	-0.099	0.064
PLS	0.003	-0.184	0.075	-0.001	-0.306	-0.17	0.258	0.049	0.136	0.253	0.11	0.276	0.071	0.052	0.450(*)	0.069	0.166	0.024	-0.114
LLS.DLBMWS	0.048	0.129	0.013	-0.066	-0.052	-0.062	0.106	-0.105	0.017	-0.047	0.053	0.079	0.006	0.011	0.185	0.328(*)	0.002	0.106	0.022
FTWS	0.16	0.081	0.138	0.074	-0.132	-0.038	-0.13	0.353	-0.032	-0.178	0.011	0.315	-0.167	-0.128	0.278	0.042	-0.214	0.356(*)	-0.081
STWS	0.15	0.135	0.08	0.079	-0.095	-0.014	-0.132	0.281	0.066	-0.151	0.08	0.09	-0.14	-0.099	0.242	-0.158	-0.062	0.347(*)	-0.203
Variables ordered by the correlation value in the function
*	Higher absolute correlation between each variable and any discriminant function
DISCRIMINANT FUNCTIONS
Function	Auto-value	% variance	% cumulative variance	canonical correlation
1	15.7512	31.2835	31.2835	0.969692
2	9.02008	17.9148	49.1983	0.948789
3	6.63448	13.1768	62.375	0.93221
4	4.4113	8.7613	71.1363	0.902885
5	3.92165	7.78879	78.9251	0.892645
6	2.26144	4.49145	83.4166	0.832698
7	2.10117	4.17314	87.5897	0.823129
8	1.76042	3.49637	91.0861	0.798584
9	1.16891	2.32157	93.4076	0.734124
10	1.0284	2.04252	95.4502	0.71204
11	0.68512	1.36072	96.8109	0.637629
12	0.477573	0.948509	97.7594	0.56852
13	0.309061	0.613827	98.3732	0.485895
14	0.289921	0.575812	98.949	0.474087
15	0.245091	0.486776	99.4358	0.443673
16	0.123051	0.244391	99.6802	0.331011
17	0.0942329	0.187156	99.8673	0.293458
18	0.0465822	0.092517	99.9599	0.210971
19	0.0202102	0.0401395	100	0.140747
a	The first 19 canonical discriminant functions have been used in the analysis.
Standard coefficients of the canonical discriminant functions
	Function
	1	2	3	4	5	6	7	8	9	10	11	12	13	14	15	16	17	18	19
LT	-0.0932486	0.119656	0.142153	0.873668	0.292866	-0.0128745	-0.0371576	-0.214355	-0.0190047	0.333648	0.270652	0.165909	-0.0615134	0.0273513	0.089238	0.104162	-0.0869915	-0.025497	-0.00658686
DI	-0.257719	0.148957	-1.08166	-0.301034	-0.33365	0.0807048	-0.0870654	0.193348	-0.0751158	-0.0364915	0.192014	0.168858	-0.14443	0.0933936	0.0989658	-0.0252786	0.0124418	0.0694795	0.100692
PLM	-0.104159	-0.235733	0.338194	0.0462529	-0.150476	0.00935962	0.4162	0.259036	0.109245	0.172097	-0.0516478	0.105348	0.164271	-0.0295101	-0.0571276	-0.0841405	-0.181403	-0.0132819	0.163058
FTLM	0.0991623	0.0616252	-0.515906	0.205369	0.79147	0.013932	0.0857493	-0.638104	0.0374493	0.241664	-0.89814	0.566593	0.998304	-0.266176	-0.393605	-0.654546	-0.518346	0.0763339	-0.269216
FTWM	0.381406	0.00015758	0.318045	0.0867995	-0.570715	0.121959	0.0939195	0.463325	-0.0677042	-0.147243	0.133419	-0.0150086	-0.637398	0.207641	-0.136266	0.609616	0.0531763	-0.808978	-0.289426
FTLM.FTWM	0.264359	0.0937563	0.00969705	-0.512583	-0.697303	-0.0436276	0.474834	0.65991	-0.100307	-0.378001	0.372643	0.325801	-0.925273	0.176966	0.268183	0.637133	0.630972	-0.445898	-0.0258401
STLM	1.76902	0.156183	0.383721	0.0596208	-0.617165	0.76013	0.633319	-0.517372	-0.255338	0.0533518	0.0296738	0.508132	-1.17735	0.185865	-0.2625	0.212818	0.484776	-0.00122851	0.770496
STWM	-0.416205	-0.0360592	-0.295869	0.0915806	0.678514	-0.666211	-0.337336	0.729573	0.284621	-0.464592	0.069641	0.17732	0.626863	-0.18131	0.0219613	-0.161805	0.0828342	0.269887	-0.217499
STLM.STWM	-0.748398	-0.068605	-0.387669	0.271454	0.800514	-1.06764	-0.603142	0.349814	0.495542	-0.0912588	0.147121	-0.554236	0.791112	-0.0517975	-0.0341746	-0.120759	0.0526836	0.0429461	-0.397217
LLM	-0.410591	0.285172	-0.207314	-0.828467	-0.201752	-0.722194	-0.375215	0.0643756	-0.572444	0.121573	-0.202418	0.141852	-0.527606	-0.204491	1.04298	-0.436452	0.72273	-0.5554	0.0141945
LLM.MLWM	0.276789	-0.033722	0.232164	-0.053019	0.0655076	0.325194	-0.148465	-0.104758	0.345374	0.223965	0.131147	0.457927	-0.266932	0.102502	-0.842126	0.610066	-0.0989174	0.645011	0.0726879
WMPM	0.0280461	0.392401	0.327322	-0.0680109	-0.553746	0.340395	-0.545914	-0.521204	0.0840889	0.0940069	0.596232	0.0311643	0.412129	-0.171715	-0.333304	0.471782	-0.54595	0.321478	-0.0289585
DBMWM	0.218641	-0.297381	0.488033	0.301433	0.121142	0.873454	-0.148424	0.316554	0.253165	0.146849	0.260282	-0.467776	0.364559	-0.230033	0.08296	-0.385985	-0.439925	-0.228196	0.917163
LLM.DBMWM	0.522839	-0.195706	0.45275	0.496246	0.275507	0.878898	-0.0906362	0.142489	-0.203358	0.384798	-0.168592	-0.0750645	0.358315	0.18201	0.0697864	-0.516772	-0.444333	0.0526056	0.785951
DLAUM	-0.207989	-0.188676	0.126427	0.411639	0.592732	0.282982	-0.0573541	0.311901	0.222637	-0.659449	-0.195154	-1.00013	0.624755	0.778285	0.0206484	0.391446	0.689054	0.214144	-0.705032
TLWM	0.195149	0.242022	0.138499	0.0357461	-0.335854	-0.22799	0.566155	0.0412638	-0.167529	0.283012	0.186996	0.248934	-0.379137	0.387279	-0.547559	-0.134136	0.111193	0.460955	0.221149
DLAUM.TLWM	-0.395147	-0.00618548	-0.546248	-0.315257	-0.943269	-0.934689	-0.608858	-0.153022	0.642081	0.550917	0.311852	0.489001	0.0237057	0.0813589	-0.34762	-0.0824009	-0.647485	0.0728082	0.935981
LLM.DLAUM	-0.223011	-0.232708	0.161126	0.135961	0.249632	0.0248702	-0.0160197	-0.0227883	0.749517	-0.0879981	0.299727	0.0560466	0.0212363	0.341114	-0.308404	-0.33186	0.356878	0.0250252	-0.486892
NTM	-0.0126274	0.595152	-0.0636466	0.171866	0.337277	-0.332975	0.715468	0.269428	-0.109124	0.146305	-0.337646	-0.184502	0.0518346	-0.242919	-0.287728	0.0789981	-0.102261	-0.162044	-0.118386
LFSDM	0.0620859	-0.0843659	0.136732	0.165623	0.157002	-0.0350405	0.198316	-0.0434187	-0.0316008	-0.064027	0.0531407	0.0300017	-0.0361961	-0.0239862	0.355256	0.187736	-0.0900891	0.0510576	-0.157213
LSSDM	-0.276946	-0.0143027	-0.234951	-0.257732	0.0125201	-0.127162	-0.165876	0.404237	0.318137	0.074958	0.087675	-0.513476	0.393563	0.0632905	0.0236928	-0.122005	-0.0564982	-0.0256906	-0.210992
PLS	-0.167196	-0.200209	0.0103191	0.126202	-0.371215	-0.0683486	0.234219	-0.012864	0.0744725	0.341766	0.232113	0.372667	0.0195344	0.106759	0.376667	0.0563034	0.245929	-0.0102693	-0.16386
FTLS	-1.11499	0.744568	0.269162	-1.09153	-0.80296	0.614372	0.25698	0.894433	-0.113275	-0.211447	0.754951	-1.1011	-0.315047	-0.635127	0.847875	-0.106432	1.40417	-0.276289	0.10179
FTWS	0.199674	-0.27527	-0.0130714	0.0997223	-0.0701177	-0.248397	-0.150138	0.392236	-0.162408	-0.27511	-0.00944247	0.512847	0.0552556	0.21117	-0.206015	0.151638	-0.784342	0.302108	-0.0081716
FTLS.FTWS	0.780561	-0.948324	-0.104029	1.3539	0.913887	-0.591116	-0.337101	-0.335752	0.0402991	-0.111272	-0.591426	0.386329	0.0456928	0.719881	-0.600057	0.0503031	-1.4626	0.317722	0.220224
STLS	0.0832992	-0.3052	-0.194747	0.0217035	-0.0983027	-0.144718	-0.252698	0.464114	0.374019	0.866782	-0.030932	-0.29003	1.09783	-0.0854362	0.692387	0.147076	-2.21169	0.0873118	-0.48191
STWS	0.173229	-0.0529485	-0.0870659	0.0425474	0.273875	0.0338987	0.0167086	-0.0392676	-0.111744	-0.0111539	0.286213	-0.433933	-0.418546	-0.0661481	0.0919878	-0.54153	0.556977	0.152423	0.0889728
STLS.STWS	0.0123299	0.103205	0.247578	0.169534	0.555106	0.23609	0.288586	-0.343521	-0.516457	-0.32295	0.0803563	0.21863	-0.80775	-0.097612	-0.643367	-0.490583	2.12763	0.38559	0.246653
LLS	0.507248	-0.00661333	-0.543065	-0.187754	-0.112445	-0.602292	0.535314	-1.10526	-0.937979	0.55788	0.434229	0.721437	0.413157	-0.230421	-1.49093	-0.352863	-1.07173	1.37249	-0.558126
WMPS	0.378372	0.227491	0.592936	-0.173809	-0.144285	0.195938	0.207322	-0.1198	-0.145706	-0.384578	0.246739	-0.537768	-0.745243	0.10605	0.167854	0.0875075	0.711033	-0.777677	0.370695
LLS.WMPS	0.133021	0.144936	0.356467	-0.0783998	0.16378	-0.155647	0.632927	-0.310925	-0.0504368	-0.688168	0.801676	-0.554405	-0.0990945	0.170651	0.322483	-0.208081	-0.0437954	-0.191602	0.66875
DLBMWS	-0.740992	-0.0483638	0.118982	-0.16801	0.510677	0.661926	-0.787775	0.735537	0.904656	-0.102243	-0.96663	0.329774	0.346635	0.398212	1.18172	0.597798	0.502737	-0.963767	-0.593898
LLS.DLBMWS	-0.46176	0.190205	0.184441	-0.0325853	0.186791	0.398375	-0.112303	0.326109	0.298678	-0.0108043	-0.420748	0.185334	0.434189	0.0387951	0.836031	0.824527	0.228955	-0.534919	-0.335505
DLAUS	-0.27534	-0.0522286	0.0611048	0.101899	0.864163	-0.0724321	-0.374711	0.685852	1.35992	0.309034	-0.291506	0.0612411	-0.633467	0.0191878	0.124234	0.136796	0.192502	-0.154032	0.556349
TLWS	0.103686	0.0703314	-0.200071	-0.312231	-0.255312	-0.146331	0.140798	-0.33382	-0.546873	0.314328	0.0329449	-0.117302	-0.0409843	-0.288609	0.0566193	-0.0889165	-0.233461	0.0444446	0.314782
DLAUS.TLWS	0.246808	0.16232	0.0714688	-0.307038	-0.452587	0.0719577	0.6171	-0.681773	-0.934037	-0.353141	0.139418	-0.128535	-0.163561	-0.46717	0.151564	0.0409932	0.0860103	0.248746	-1.01277
LLS.DLAUS	-0.192888	-0.00945652	0.262546	0.326476	0.209717	0.125148	-0.0421141	0.244745	0.389226	0.0566377	-0.114813	-0.0114303	0.376191	-0.561446	-0.00960563	0.548951	0.521574	0.164075	0.239128
NTS	-0.159589	0.307892	0.152903	0.221905	-0.57612	0.220967	-0.0387848	-0.273547	0.688529	-0.594155	-0.273713	-0.0496682	-0.18223	0.515098	0.220112	0.00614474	-0.234702	0.252517	0.241393
LFSDS	0.471245	0.18265	-0.0140563	-0.146229	0.0851253	0.113914	0.0806928	-0.112732	0.058098	0.188846	0.0279423	0.21743	0.197607	-0.021676	-0.0401508	0.0767226	-0.118057	0.0788353	-0.125687
LSSDS	-0.216292	0.0787784	-0.201346	-0.222488	0.108144	-0.0307654	0.0962684	0.24474	0.0508515	-0.0939078	0.0455653	-0.13163	0.00505549	0.044566	-0.0658561	-0.0634511	0.287202	-0.0334525	-0.128005

## Sheet: b.WMPM (JCQ+TEN)
Structure matrix
	Function
	1
LFSDS(a)	-0.375859
LLS(a)	0.264422
LLS.DLAUS(a)	0.16817
LLS.WMPS(a)	0.160703
LLS.DLBMWS(a)	0.151282
TLWS(a)	0.148691
DLAUS(a)	0.136821
WMPM	0.128407
STLM	0.126965
LLM	0.112884
STWM	0.107146
TLWM	0.105052
DLBMWS(a)	0.0960875
FTWS	0.0959024
FTLM	0.0902753
STWS(a)	0.0877104
NTM	0.0840719
PLS	-0.0825995
DLAUS.TLWS(a)	-0.0798978
LSSDS(a)	-0.0673906
LT	0.0672221
FTWM	0.0668481
DBMWM	0.0647453
PLM	-0.0556039
DLAUM.TLWM	-0.0534362
FTLS	0.0508973
LLM.DLAUM	0.0485931
STLS	0.0482142
LSSDM	0.0432627
NTS(a)	0.0407584
DLAUM	0.0329316
DI	0.0246184
LLM.DBMWM	0.0239272
LLM.MLWM	-0.0213307
LFSDM	0.0207602
FTLS.FTWS	0.0172366
FTLM.FTWM	0.0129975
WMPS(a)	-0.0116043
STLS.STWS	0.00893516
STLM.STWM	-0.00209763
Variables ordered by the correlation value in the function
a	This variable is not used in the analysis
DISCRIMINANT FUNCTIONS
Function	Auto-value	% variance	% cumulative variance	canonical correlation
1	74.6231	100	100	0.993366
a	The first canonical discriminant functions have been used in the analysis.
Standard coefficients of the canonical discriminant functions
	Function
	1
LT	0.394218
DI	-5.43115
PLM	-2.22129
FTLM	4.01713
FTWM	1.54317
FTLM.FTWM	-6.99762
STLM	-5.65627
STWM	-2.62865
STLM.STWM	2.77687
LLM	-2.65066
LLM.MLWM	-3.55664
WMPM	-0.542227
DBMWM	8.78698
LLM.DBMWM	8.42583
DLAUM	3.93283
TLWM	-3.03507
DLAUM.TLWM	-10.4479
LLM.DLAUM	0.127786
NTM	0.8795
LFSDM	3.9286
LSSDM	0.465791
PLS	-2.62251
FTLS	-13.8778
FTWS	7.72217
FTLS.FTWS	14.2764
STLS	1.36949
STLS.STWS	2.58873

## Sheet: c.NTM
Structure matrix
	Function
	1	2	3	4	5	6	7	8	9	10	11	12	13	14	15	16	17
NTM	0.631(*)	0.261	0.029	-0.04	0.112	0.184	0.257	0.158	0.017	-0.074	0.105	-0.116	-0.185	-0.018	-0.071	-0.147	-0.065
DI	0.553(*)	-0.477	-0.065	0.113	-0.139	0.088	0.059	-0.018	0.033	0.349	0.131	-0.019	-0.024	0.083	0.03	-0.021	0.13
WMPM	0.415	0.525(*)	-0.069	0.093	-0.069	-0.216	-0.115	0.057	-0.09	0.231	-0.069	-0.1	-0.004	0.089	-0.094	0.147	-0.066
LLM	0.365	0.420(*)	-0.104	-0.367	0.183	-0.177	-0.013	0.091	-0.106	0.21	0.048	0.104	0.119	0.128	0.003	0.093	0.064
WMPS	0.2	0.357(*)	-0.131	0.101	-0.144	-0.172	-0.16	0.16	0.017	0.064	0.097	-0.056	0.151	0.012	0.156	0.115	-0.043
LT	0.196	0.015	0.495(*)	0.298	0.41	-0.042	-0.034	-0.25	-0.098	0.314	0.072	0.037	0.107	-0.066	-0.063	-0.049	0.061
STLM.STWM	-0.072	0.003	0.492(*)	-0.091	-0.374	0.024	-0.085	0.066	-0.024	0.003	0.272	-0.023	0.076	0.113	0.043	0.027	0.183
STLM	-0.007	0.111	0.429(*)	-0.116	-0.298	-0.126	-0.151	0.284	-0.161	0.246	0.042	-0.157	0.182	0.064	-0.068	0.081	0.089
FTLM.FTWM	-0.09	-0.002	0.396(*)	-0.086	-0.331	0.068	-0.101	0.11	-0.01	0.105	0.123	0.005	0.153	0.09	-0.05	-0.031	0.244
FTLM	-0.052	0.049	0.367(*)	-0.098	-0.298	-0.049	-0.135	0.285	-0.142	0.203	0.005	-0.058	0.172	0.045	-0.072	-0.058	0.049
FTLS.FTWS	-0.086	0.015	0.279(*)	-0.01	-0.128	-0.002	0	0.052	0.08	-0.009	0.182	-0.256	0.261	-0.161	0.073	0.166	0.124
LLS.WMPS	-0.022	-0.066	0.07	-0.499(*)	0.102	0.269	0.118	-0.151	0.199	0.369	-0.084	0.249	0.192	-0.195	0.017	-0.259	0.226
LLS	0.214	0.261	-0.08	-0.419(*)	0.075	-0.005	-0.068	0.146	-0.072	0.229	0.07	0.105	0.237	-0.117	0.166	0.053	-0.104
DLBMWS	0.096	0.115	-0.044	-0.348(*)	0.173	-0.054	-0.041	0.166	-0.054	0.175	0.035	0.169	0.241	0.014	0.06	-0.027	-0.107
LLM.MLWM	-0.046	-0.091	-0.103	-0.327(*)	0.228	0.053	-0.016	-0.051	0.156	0.149	0.248	0.285	-0.139	-0.103	0.052	-0.091	0.162
DBMWM	0.065	0.128	-0.144	-0.260(*)	0.171	-0.118	0.065	0.155	0.144	0.232	0.051	-0.007	-0.095	0.034	-0.018	0.062	0.193
FTWM	0.071	0.206	0.061	-0.048	-0.058	-0.334(*)	0.178	0.224	-0.07	0.26	0.017	-0.012	0.076	-0.035	-0.002	-0.28	-0.28
PLM	-0.231	0.066	-0.203	0.111	-0.102	0.172	0.446(*)	0.166	-0.128	0.031	0.078	0.041	-0.033	0.047	-0.144	0.049	0.114
NTS	0.328	0.328	-0.012	0.238	-0.102	0.045	-0.083	0.419(*)	0.241	-0.132	0.062	-0.152	0.295	-0.037	-0.018	0.156	0.051
LLM.DBMWM	0.242	0.163	0.16	-0.014	0.015	-0.003	-0.081	-0.042	-0.273(*)	-0.047	-0.023	0.211	0.263	0.146	-0.023	-0.059	-0.009
STWM	0.15	0.302	0.126	-0.092	-0.029	-0.426	0.162	0.322	-0.039	0.436(*)	-0.277	-0.138	0.109	0.028	-0.077	0.134	-0.062
LLM.DLAUM	0.225	0.127	-0.098	0.087	0.145	0.157	-0.069	0.196	0.228	0.296(*)	0.176	-0.048	-0.254	0.181	-0.19	-0.031	-0.185
DLAUS	0.012	0.098	0.02	-0.345	0.107	-0.014	0.132	0.015	-0.136	-0.026	0.383(*)	-0.296	0.379	0.032	0.033	0.05	-0.057
DLAUM	0.048	0.116	0.083	-0.295	0.051	-0.214	0.127	-0.006	-0.194	-0.118	0.055	0.443(*)	0.269	-0.086	0.039	0.115	0.026
DLAUM.TLWM	-0.07	-0.039	0.25	-0.271	-0.057	-0.115	-0.033	0.107	-0.01	-0.019	0.308	0.365(*)	0.153	-0.302	0.172	0.047	0.121
TLWM	0.136	0.271	-0.112	-0.028	0.016	-0.173	0.244	-0.054	-0.226	0.024	-0.036	0.272(*)	0.033	0.089	-0.136	0.241	-0.019
DLAUS.TLWS	-0.048	0.036	0.153	-0.302	-0.025	0.069	0.129	-0.03	0.062	0.052	0.266	-0.328	0.378(*)	-0.049	0.119	0.196	-0.168
FTLS	-0.084	0.046	0.267	0.043	-0.151	-0.163	-0.02	0.173	0.01	0.073	0.145	-0.267	0.372(*)	-0.087	-0.085	0.342	0.111
FTWS	-0.014	0.188	0.036	0.128	-0.11	-0.306	0.087	0.266	-0.066	0.249	-0.054	-0.304	0.320(*)	-0.053	0.039	0.202	-0.013
PLS	-0.195	0.034	-0.209	0.202	-0.11	0.207	0.278	0.079	-0.169	0.248	0.107	0.078	0.285(*)	0.174	0.23	0.093	-0.03
TLWS	0.048	0.227	-0.086	-0.054	0	-0.125	0.086	0.13	-0.241	-0.011	0.152	-0.243	0.255(*)	0.015	0.099	0.087	0.125
LLS.DLAUS	0.139	0.1	0.001	0.147	0.027	-0.004	-0.001	0.226	0.071	0.087	-0.162	-0.246	-0.098	0.045	0.548(*)	0.214	0.113
LLS.DLBMWS	0.118	0.114	-0.021	-0.053	-0.119	0.122	-0.004	-0.023	0.036	0.097	0.021	0.008	0.187	-0.166	0.289(*)	-0.007	0.079
STLS	0.005	0.078	0.228	0.085	-0.127	-0.213	-0.042	0.147	0.075	-0.016	0.198	-0.188	0.334	-0.04	-0.147	0.412(*)	-0.071
STLS.STWS	-0.036	0.049	0.273	0.047	-0.181	-0.047	-0.051	0.074	0.062	-0.044	0.215	-0.142	0.219	0.103	0.02	0.384(*)	-0.004
STWS	0.063	0.153	0.047	0.112	-0.042	-0.249	0.057	0.197	0.059	0.172	-0.048	-0.244	0.237	0.075	-0.118	0.262(*)	-0.099
Variables ordered by the correlation value in the function
*	Higher absolute correlation between each variable and any discriminant function
DISCRIMINANT FUNCTIONS
Function	Auto-value	% variance	% cumulative variance	canonical correlation
1	9.70036	23.0951	23.0951	0.952127
2	8.03141	19.1216	42.2167	0.943014
3	5.59542	13.3219	55.5386	0.921075
4	4.6742	11.1286	66.6672	0.907614
5	3.10439	7.39109	74.0583	0.869689
6	2.79671	6.65855	80.7168	0.858262
7	2.40899	5.73545	86.4523	0.840629
8	1.5293	3.64104	90.0933	0.777582
9	1.40786	3.35192	93.4452	0.764653
10	0.722891	1.7211	95.1663	0.64775
11	0.658549	1.56791	96.7342	0.63013
12	0.428735	1.02076	97.755	0.547796
13	0.377132	0.897897	98.6529	0.52331
14	0.22181	0.528097	99.181	0.426078
15	0.198308	0.472143	99.6531	0.406805
16	0.114885	0.273523	99.9266	0.321008
17	0.0308119	0.0733586	100	0.17289
a	The first 17 canonical discriminant functions have been used in the analysis.
Standard coefficients of the canonical discriminant functions
	Function
	1	2	3	4	5	6	7	8	9	10	11	12	13	14	15	16	17
LT	0.05048	0.143371	0.519513	0.517707	0.558714	0.190326	-0.0231578	-0.311749	-0.146699	0.292534	0.121841	0.000438995	0.0811984	-0.082388	0.0685539	-0.0265491	-0.0244652
DI	0.666914	-0.888454	-0.325228	0.0511502	-0.381877	-0.284774	0.0280201	-0.0808714	-0.0073698	0.233445	0.133938	0.0374711	0.100893	0.0367332	0.00512072	0.00642494	0.0978569
PLM	-0.323156	0.174013	-0.204223	0.150996	0.063966	0.202631	0.427482	0.165148	-0.112003	0.00932108	-0.0323522	0.0272258	-0.150859	-0.0331091	-0.0577201	-0.0494516	0.140082
FTLM	0.38422	-0.441772	0.362459	-0.419106	0.607018	0.533422	-0.218545	0.642901	-0.831891	-0.156073	-0.49824	0.382658	-0.145698	-0.62196	0.0120764	0.797636	-0.145111
FTWM	-0.241444	0.370658	-0.103234	0.391346	-0.567235	-0.432439	0.16508	-0.141841	0.26031	0.0296265	0.43584	-0.169062	0.120224	0.244076	0.00369995	-0.906712	-0.256017
FTLM.FTWM	-0.238298	0.214183	-0.0395255	0.193283	-0.977138	-0.353106	0.0211174	-0.312867	0.53188	0.230452	0.594183	-0.407573	0.164801	0.777134	0.021639	-1.11586	-0.0479567
STLM	-0.593133	0.551287	-0.275191	0.466178	-0.443784	1.01408	-1.00025	0.741345	-1.02599	0.516415	0.103972	-0.703557	0.152886	0.0213418	-0.705639	-0.579084	0.231651
STWM	0.269337	-0.397063	0.46826	-0.544427	0.316324	-0.808104	0.767082	0.211064	0.594586	0.104461	-0.409735	0.11809	-0.316518	0.00908075	0.380118	0.27361	-0.132047
STLM.STWM	0.282963	-0.060223	0.761777	-0.414545	-0.0844891	-0.548608	0.76233	-0.576935	0.797005	-0.346595	0.00414135	0.585897	-0.381461	0.337242	0.546329	0.421703	-0.073012
LLM	0.45018	0.0480868	-0.950029	-0.511149	-0.48473	-0.826853	0.420733	-1.08789	-0.0636642	-0.14958	0.306427	-0.741843	0.732244	0.525371	0.507717	-0.16347	-0.0466348
LLM.MLWM	-0.292678	0.337165	-0.177667	0.0732165	0.188642	0.0763225	-0.391454	-0.0460329	0.0685675	0.351152	0.575827	-0.0875179	-0.488451	-0.264186	0.0870593	-0.0704892	-0.125178
WMPM	0.127537	0.53684	-0.333286	0.34996	0.121187	-0.0838533	-0.742154	-0.245779	0.36556	0.359305	-0.0222541	0.114465	-0.380729	-0.535834	0.140743	0.0884463	-0.0193437
DBMWM	-0.361442	-0.0136267	0.559431	0.277226	0.486963	0.18401	-0.392059	0.978396	-0.218093	0.0209313	-0.564521	0.669515	-0.240523	0.592712	-0.502575	0.0298584	1.08749
LLM.DBMWM	-0.274857	0.0798271	0.667838	0.191764	0.35376	0.171245	-0.430822	0.598774	-0.696949	-0.0924273	-0.51136	0.746614	-0.0178842	0.559929	-0.480454	-0.0600569	0.712538
DLAUM	-0.0195682	-0.204017	0.15195	-0.0210069	0.666121	0.0620665	0.203948	-0.0978426	0.872757	-0.638349	-0.89471	0.492157	0.284483	0.290315	-0.0493335	-0.122688	-0.673312
TLWM	0.0762159	0.349901	0.179583	0.0942137	-0.576457	0.24879	0.386129	0.176059	-0.558384	0.25757	0.626563	0.429139	-0.25622	-0.223967	-0.314759	0.560322	0.208027
DLAUM.TLWM	0.12946	-0.185027	0.087233	-0.00857045	-0.272675	-0.34048	-0.126879	0.734844	-0.467049	0.290842	0.758979	0.502693	-0.315223	-0.677293	0.211869	0.434664	0.586166
LLM.DLAUM	-0.232361	-0.0813079	0.143626	-0.0887084	0.484537	0.267493	0.0184545	0.454793	0.507804	0.220454	0.227908	0.420026	-0.230794	0.190251	-0.280848	0.169206	-0.473231
NTM	0.492792	0.251629	0.284199	-0.139655	0.0148778	0.473942	0.648832	0.0576396	-0.412753	-0.274738	0.0140877	-0.404247	-0.174608	-0.225818	-0.0851507	-0.0544443	-0.162828
PLS	-0.14164	0.0229274	-0.236532	0.389997	0.0173965	0.332462	0.152365	-0.0250571	-0.275896	0.379803	0.169994	0.108029	0.31966	0.11125	0.188064	0.13012	-0.155118
FTLS	0.118847	0.172023	-0.294703	-0.23168	0.139814	0.870938	-0.138168	0.146995	0.218086	-0.0326432	-0.0863976	-0.639447	0.438699	0.441041	-0.426895	1.56885	0.391608
FTWS	-0.117058	-0.18059	-0.17532	0.255531	-0.132786	-0.894004	0.452438	-0.095245	-0.148559	0.274094	-0.0963806	0.240004	0.0245068	-0.649289	0.10999	-0.656892	-0.274579
FTLS.FTWS	-0.343043	-0.24062	0.0396167	0.160533	0.289094	-0.828202	0.177447	-0.385638	0.0231581	-0.0599844	0.0469118	0.133849	-0.208646	-0.841185	0.265555	-1.22763	-0.151098
STLS	0.0330596	-0.138902	-0.134606	0.371492	0.317039	-0.678986	0.343703	-0.15838	-0.244017	-0.311623	0.477935	-0.153585	0.524454	-1.33896	-0.400353	0.0624449	-0.169248
STWS	-0.0951269	-0.0644666	0.33737	-0.261056	-0.0473484	0.339281	-0.201718	-0.059409	0.0935229	0.206368	-0.295211	0.0285215	-0.142607	0.9842	-0.244155	0.208782	0.143559
STLS.STWS	0.0276262	0.0507563	0.203141	-0.299919	-0.142816	0.103776	0.00835233	-0.316128	0.185133	-0.0110593	-0.0689434	0.242844	-0.412274	1.01125	0.300936	0.262448	0.103212
LLS	-0.0169443	-0.184515	0.493288	-0.546793	-0.480645	0.79168	-0.487567	-0.301298	-0.992741	0.420236	-0.364042	0.209944	-1.41712	-1.20515	-0.884186	0.902892	-0.541466
WMPS	-0.0993808	0.686839	-0.243372	0.152229	-0.317689	0.00153211	-0.06751	-0.533269	0.211225	0.0184792	0.394178	-0.245321	0.404925	0.443127	-0.1231	-0.145436	0.306947
LLS.WMPS	-0.0157728	0.426769	-0.0328762	-0.258388	-0.00598616	0.395674	0.319578	-0.505982	0.511218	0.181625	-0.272005	-0.0524613	0.393287	-0.347699	-0.622932	0.118526	0.890196
DLBMWS	0.0975585	-0.285945	-0.415818	0.0958655	0.677738	-0.50625	0.0543189	0.621815	0.626666	-0.182646	0.249901	0.18058	1.26341	0.848431	1.42776	-0.865443	-0.747302
LLS.DLBMWS	0.173258	0.0160289	-0.133537	0.0406647	0.141252	0.0644674	0.224392	0.262829	0.216595	-0.0297334	-0.126594	0.203153	0.661452	0.229414	1.15936	-0.459627	-0.296828
DLAUS	0.133035	-0.35276	-0.124797	-0.247184	1.34916	-0.70574	0.303394	0.639594	0.198974	-0.25187	0.920775	-0.256867	-0.034333	0.315491	0.0572566	-0.554918	0.603827
TLWS	-0.00139066	0.137104	-0.0803153	-0.19881	-0.366024	0.317348	-0.20952	-0.267511	-0.66825	-0.10049	0.0902424	-0.351172	-0.0152117	-0.381295	-0.190739	0.251087	0.568536
DLAUS.TLWS	-0.112771	0.396228	0.30914	-0.0512887	-1.04169	0.934115	-0.227629	-0.299483	0.165381	0.267954	-0.357251	-0.229709	0.30665	0.21177	0.0804446	0.648844	-0.943583
LLS.DLAUS	-0.0821158	0.111309	0.223077	0.117008	0.547585	0.116154	0.0926371	0.445109	0.11892	-0.135714	-0.059184	-0.210952	-0.302655	0.125059	0.67261	0.395443	0.332292
NTS	0.284936	0.117245	-0.0557548	0.435734	-0.106765	0.277328	-0.284185	0.7252	0.739073	-0.300911	-0.0273713	0.302624	0.37962	-0.115582	-0.200533	-0.142093	0.21888

## Sheet: d.FTLM.FTWM (ARA+LIN+RHO)
Structure matrix
	Function
	1	2
PLS(a)	-0.488(*)	0.327
DLAUM(a)	0.414(*)	0.251
NTM(a)	0.357(*)	0.003
LLM.DBMWM(a)	0.348(*)	-0.045
TLWM(a)	0.315(*)	0.26
LLM.DLAUM(a)	-0.248(*)	0.009
LLS.DLAUS(a)	0.202(*)	0.162
DBMWM(a)	-0.151(*)	-0.13
FTLM.FTWM	0.054(*)	0.043
STLS.STWS(a)	0.006	0.672(*)
DLAUS(a)	-0.049	0.558(*)
TLWS(a)	-0.01	0.498(*)
DLAUS.TLWS(a)	0.078	0.485(*)
PLM	0.107	0.449(*)
FTLS.FTWS(a)	0.028	0.439(*)
DI	-0.027	-0.417(*)
WMPS(a)	0.359	0.404(*)
NTS(a)	0.263	0.398(*)
LLS(a)	0.147	0.383(*)
DLBMWS(a)	0.186	0.380(*)
DLAUM.TLWM(a)	0.245	0.379(*)
LLM.MLWM	0.013	-0.347(*)
FTLS(a)	0.113	0.312(*)
FTWM	0.099	0.305(*)
LLS.DLBMWS(a)	-0.151	-0.260(*)
LLS.WMPS(a)	-0.221	-0.250(*)
FTLM	0.085	0.247(*)
FTWS(a)	0.17	0.247(*)
STWS(a)	0.178	-0.238(*)
LT	0.022	-0.222(*)
STWM	0.058	0.211(*)
STLM	0.054	0.194(*)
WMPM(a)	0.007	0.175(*)
STLS(a)	0.03	0.146(*)
LLM	0.023	-0.098(*)
STLM.STWM	0.039	0.098(*)
Variables ordered by the correlation value in the function
*	Higher absolute correlation between each variable and any discriminant function
a	This variable is not used in the analysis
DISCRIMINANT FUNCTIONS
Function	Auto-value	% variance	% cumulative variance	canonical correlation
1	308.917(a)	93.1	93.1	0.998
2	22.832(a)	6.9	100	0.979
a	The first 2 canonical discriminant functions have been used in the analysis.
Standard coefficients of the canonical discriminant functions
	Function
	1	2
LT	12.863	-0.607
DI	-8.846	4.651
PLM	2.651	0.806
FTLM	-1.041	0.473
FTWM	3.755	1.543
FTLM.FTWM	-0.138	-1.776
STLM	-1.176	-4.1
STWM	3.247	2.99
STLM.STWM	-7.972	2.159
LLM	0.197	-0.705
LLM.MLWM	7.398	-5.237

## Sheet: e.DI (ARA+LIN)
Structure matrix
	Function
	1
LLS.DLAUS(a)	-0.749
TLWS(a)	0.67
STLS.STWS(a)	0.647
DLAUS(a)	0.622
STWS(a)	-0.514
DLAUS.TLWS(a)	0.403
TLWM(a)	-0.36
LLM(a)	-0.351
DLAUM(a)	-0.346
LLM.DBMWM(a)	-0.335
LLS.DLBMWS(a)	0.321
FTWS(a)	-0.316
FTLS(a)	-0.258
NTM(a)	-0.245
LLM.MLWM(a)	-0.19
LLS(a)	0.189
LLM.DLAUM(a)	0.189
WMPM(a)	-0.163
PLS(a)	0.133
DI	-0.112
PLM	0.104
DBMWM(a)	-0.102
FTLS.FTWS(a)	-0.101
DLBMWS(a)	-0.086
FTWM	0.073
WMPS(a)	0.062
NTS(a)	-0.061
LT	-0.06
STWM(a)	0.059
FTLM	0.055
STLS(a)	0.052
LLS.WMPS(a)	-0.046
STLM.STWM(a)	-0.046
STLM	0.044
DLAUM.TLWM(a)	-0.008
FTLM.FTWM	0.006
Variables ordered by the correlation value in the function
a	This variable is not used in the analysis
DISCRIMINANT FUNCTIONS
Function	Auto-value	% variance	% cumulative variance	canonical correlation
1	336.609(a)	100	100	0.999
a	The first 1 canonical discriminant function have been used in the analysis.
Standard coefficients of the canonical discriminant functions
	Function
	1
LT	-1.11516
DI	-4.30001
PLM	0.132007
FTLM	-16.3341
FTWM	17.3679
FTLM.FTWM	20.5328
STLM	-1.56677

## Sheet: f.NTM
Structure matrix
	Function
	1	2	3	4	5	6	7	8	9	10	11	12	13	14
NTM	-0.600(*)	0.163	0.026	0.176	0.198	0.054	0.132	0.176	-0.131	0.112	-0.215	-0.06	0.214	-0.008
WMPM	-0.492(*)	0.456	0.065	-0.095	-0.173	-0.181	0.071	0.005	0.207	0.141	-0.098	0.035	-0.159	-0.056
NTS	-0.374(*)	0.269	0.2	-0.075	-0.149	0.207	0.347	0.355	-0.011	0.031	0.064	-0.101	-0.19	-0.069
LLM.DLAUM	-0.276(*)	0.123	0.036	-0.048	0.111	0.219	0.137	0.078	0.121	0.268	-0.07	0.157	0.062	-0.205
DI	-0.49	-0.563(*)	0.035	0.109	-0.104	0.031	-0.041	0.104	0.146	0.226	0.071	0.128	0.029	0.134
LLM	-0.374	0.406(*)	-0.292	0.098	0.117	-0.342	0.132	0.109	0.116	0.023	0.061	0.127	-0.073	0.044
WMPS	-0.287	0.318(*)	0.016	-0.124	-0.238	-0.034	0.154	0.076	0.034	0.109	0.182	0.081	-0.126	-0.047
LT	-0.088	0.002	0.580(*)	-0.019	0.311	-0.388	-0.177	0.05	0.113	0.098	0.112	-0.088	0.049	0.042
LLM.MLWM	0.081	-0.03	-0.312(*)	0.083	0.217	-0.03	-0.059	0.018	-0.088	-0.034	0.289	0.059	0.173	0.193
DBMWM	-0.069	0.15	-0.296(*)	-0.058	0.124	-0.07	0.099	0.132	0.134	0.144	0.042	0.042	0.003	0.176
DLBMWS	-0.069	0.145	-0.258(*)	0.14	0.139	-0.221	0.189	0.122	0.129	-0.056	0.206	0.045	0.019	-0.097
LLS.WMPS	0.115	-0.011	-0.298	0.411(*)	0.233	0.004	-0.213	0.206	0.291	-0.117	0.272	-0.158	0.278	0.194
STLM.STWM	0.217	0.025	0.241	0.376(*)	-0.349	-0.135	0.018	0.173	-0.114	0.123	0.017	0.144	-0.009	0.116
FTLM.FTWM	0.202	0.023	0.191	0.346(*)	-0.298	-0.076	0.054	0.166	0.058	0.07	-0.009	0.069	0.014	0.132
STLM	0.128	0.128	0.188	0.292	-0.342(*)	-0.289	0.247	0.147	0.223	0.225	-0.054	0	-0.101	0.03
FTLM	0.154	0.067	0.162	0.29	-0.313(*)	-0.192	0.243	0.116	0.214	0.122	-0.048	-0.002	0.028	0.004
DLAUM	-0.001	0.118	-0.177	0.12	0.038	-0.381(*)	0.036	0.109	-0.138	-0.368	0.13	0.012	-0.089	0.148
PLM	0.105	0.004	-0.087	-0.036	0.086	0.309(*)	0.047	0.029	-0.062	0.109	-0.304	0.055	-0.021	0.256
LLM.DBMWM	-0.213	0.133	0.14	0.184	0.006	-0.262(*)	0.056	-0.009	-0.014	-0.217	-0.019	0.121	0	-0.059
FTLS.FTWS	0.162	0.03	0.162	0.137	-0.119	-0.054	0.011	0.242(*)	-0.074	0.221	0.147	-0.173	-0.18	0.054
STWM	-0.124	0.276	-0.039	-0.125	-0.133	-0.368	0.229	0.268	0.530(*)	0.194	-0.153	-0.092	-0.102	0.047
DLAUS	0.019	0.113	-0.222	0.215	0.158	-0.229	0.049	0.237	-0.245	0.337(*)	0.079	-0.027	-0.122	-0.162
DLAUS.TLWS	0.122	0.06	-0.118	0.275	0.058	-0.095	-0.062	0.319	-0.1	0.323(*)	0.185	-0.095	-0.233	-0.204
FTWS	-0.022	0.154	0.082	-0.188	-0.184	-0.174	0.201	0.231	0.263	0.321(*)	0.012	-0.125	-0.243	0.007
TLWS	-0.112	0.202	-0.087	-0.012	0.004	-0.169	0.167	0.068	-0.092	0.267(*)	0.001	0.005	-0.13	0.075
DLAUM.TLWM	0.187	0.006	-0.057	0.216	-0.102	-0.262	0.099	0.155	-0.193	-0.153	0.403(*)	-0.068	0.033	0.246
LLS	-0.203	0.274	-0.308	0.242	0.068	-0.199	0.169	0.1	0.143	0.032	0.317(*)	-0.019	-0.035	-0.044
LLS.DLBMWS	-0.132	0.093	-0.023	0.152	-0.059	0.075	-0.039	0.075	0.07	0.033	0.307(*)	-0.039	0.03	0.113
LLS.DLAUS	-0.149	0.069	0.108	-0.118	0.005	0.107	0.194	0.007	0.211	0.204	0.226(*)	0.171	-0.082	0.184
PLS	0.048	-0.027	0.013	-0.012	0.052	0.266	0.003	0.031	0.102	0.17	0.112	0.303(*)	-0.104	0.099
STLS	0.046	0.076	0.185	-0.035	-0.212	-0.168	0.107	0.31	-0.074	0.16	0.028	-0.133	-0.466(*)	-0.118
FTLS	0.145	0.052	0.181	0.039	-0.202	-0.169	0.127	0.289	0.024	0.245	0.044	-0.175	-0.395(*)	0.029
STLS.STWS	0.101	0.055	0.201	0.105	-0.201	-0.069	0.038	0.224	-0.109	0.145	0.057	0.073	-0.394(*)	-0.051
STWS	-0.077	0.128	0.086	-0.178	-0.123	-0.126	0.136	0.265	0.202	0.217	-0.093	-0.069	-0.317(*)	-0.127
FTWM	-0.069	0.172	-0.043	-0.102	-0.123	-0.267	0.146	0.201	0.177	0.162	-0.041	-0.035	0.291(*)	-0.134
TLWM	-0.214	0.213	-0.106	-0.067	0.038	-0.19	-0.052	-0.014	-0.023	-0.175	-0.193	0.102	-0.219(*)	0.147
Variables ordered by the correlation value in the function
*	Higher absolute correlation between each variable and any discriminant function
DISCRIMINANT FUNCTIONS
Function	Auto-value	% variance	% cumulative variance	canonical correlation
1	8.837(a)	24.6	24.6	0.948
2	7.865(a)	21.9	46.4	0.942
3	5.182(a)	14.4	60.9	0.916
4	3.427(a)	9.5	70.4	0.88
5	3.206(a)	8.9	79.3	0.873
6	2.516(a)	7	86.3	0.846
7	1.726(a)	4.8	91.1	0.796
8	1.104(a)	3.1	94.2	0.724
9	0.788(a)	2.2	96.4	0.664
10	0.537(a)	1.5	97.9	0.591
11	0.324(a)	0.9	98.8	0.495
12	0.260(a)	0.7	99.5	0.454
13	0.133(a)	0.4	99.8	0.342
14	0.054(a)	0.2	100	0.227
a	The first 14 canonical discriminant functions have been used in the analysis.
Standard coefficients of the canonical discriminant functions
	Function
	1	2	3	4	5	6	7	8	9	10	11	12	13	14
LT	-0.068	0.075	0.828	0.032	0.573	-0.205	-0.257	-0.1	0.09	0.176	0.217	-0.005	0.024	-0.003
DI	-0.589	-0.976	-0.219	-0.053	-0.395	-0.162	-0.102	0.11	0.069	0.112	0.11	0.079	-0.029	0.072
PLM	0.171	0.14	-0.063	-0.152	0.248	0.347	0.038	-0.056	0.019	0.07	-0.287	0.009	0.092	0.306
FTLM	-0.177	-0.421	0.107	0.774	0.839	-0.407	0.903	-0.428	0.316	-0.536	0.086	-0.341	-0.724	0.396
FTWM	0.104	0.331	0.069	-0.471	-0.784	0.17	-0.294	0.192	-0.362	0.37	-0.096	0.068	0.864	-0.418
FTLM.FTWM	0.156	0.167	0	-0.184	-10.154	0.256	-0.559	0.347	-0.256	0.632	-0.122	0.478	10.046	-0.653
STLM	0.317	0.655	0.454	0.498	-0.655	0.873	10.168	-10.335	0.059	0.877	-0.342	-0.526	0.287	-0.48
STWM	0.063	-0.444	-0.315	-0.186	0.466	-0.736	-0.176	10.105	0.575	-0.232	-0.097	0.306	-0.024	0.428
STLM.STWM	-0.011	-0.146	0	0.109	0.259	-0.633	-10.077	10.165	0.018	-0.58	-0.021	0.819	-0.123	0.558
LLM	-0.648	-0.031	-10.1	-0.375	-0.492	-0.492	-10.035	0.06	-0.38	0.504	0.151	0.271	-0.066	-0.498
LLM.MLWM	0.034	0.332	-0.05	-0.169	0.115	0.07	-0.277	-0.205	-0.02	0.587	0.246	0.066	0.229	0.102
WMPM	-0.443	0.54	0.113	-0.491	-0.083	0.148	-0.416	-0.512	0.417	0.085	0.6	-0.235	0.03	0.026
DBMWM	0.459	0.131	0.564	-0.063	0.325	-0.052	0.912	-0.296	0.601	-0.662	-0.561	0.464	0.029	0.647
LLM.DBMWM	0.385	0.186	0.62	0.206	0.239	-0.389	0.706	-0.444	0.424	-0.775	-0.607	0.449	0.03	0.429
DLAUM	0.136	-0.202	-0.016	-0.363	0.749	0.164	-0.299	0.701	0.399	-10.195	-0.142	0.112	0.118	-0.721
TLWM	0.055	0.282	0.247	0.583	-0.496	0.182	0.503	0.164	-0.7	0.192	-0.218	-0.003	-0.5	0.856
DLAUM.TLWM	0.149	-0.117	0.104	0.193	-0.583	-0.221	10.248	-0.011	-0.68	0.179	0.618	-0.124	-0.334	10.091
LLM.DLAUM	0.487	-0.006	0.093	0.096	0.392	0.358	0.678	0.616	-0.161	-0.168	0.119	0.276	-0.181	-0.229
NTM	-0.432	0.12	0.123	0.588	0.354	0.034	0.034	0.077	-0.301	0.257	-0.539	-0.348	0.125	0.135
PLS	-0.05	-0.029	0.172	-0.03	0.195	0.26	-0.048	-0.101	0.141	0.232	0.203	0.272	-0.202	0.041
FTLS	-0.271	0.239	-0.163	0.466	0.582	0.655	-0.001	0.042	0.268	0.357	-0.252	0.08	-10.751	0.022
FTWS	0.163	-0.22	-0.234	-0.77	-0.511	-0.371	-0.022	0.222	-0.029	-0.056	0.054	-0.532	0.741	0.23
FTLS.FTWS	0.47	-0.218	-0.08	-0.749	-0.154	-0.498	-0.18	0.062	-0.33	-0.136	0.315	-0.641	10.3	0.058
STLS	-0.214	-0.205	0.085	-0.648	0.066	-0.471	-0.158	-0.101	-0.736	0.245	0.347	-10.446	-0.07	0.047
STWS	0.282	0.001	0.103	0.477	0.116	-0.026	-0.073	0.172	0.505	-0.173	-0.516	0.848	-0.336	-0.2
STLS.STWS	0.151	0.082	-0.127	0.278	-0.026	-0.037	-0.306	0.224	0.103	-0.255	-0.279	10.141	-0.185	0.086
LLS	0.2	-0.156	0.146	10.341	-0.202	-0.038	0.003	-10.355	0.19	0.03	-0.432	-10.017	-0.693	0.347
WMPS	-0.087	0.709	-0.036	-0.13	-0.375	0.228	-0.521	0.145	-0.311	0.271	-0.07	0.235	-0.055	-0.129
LLS.WMPS	0.002	0.483	-0.188	0.259	0.2	0.368	-0.603	0.473	0.181	-0.127	-0.209	-0.664	-0.259	0.636
DLBMWS	-0.186	-0.314	-0.276	-0.797	0.477	-0.179	0.427	0.863	0.151	-0.23	10.161	10.066	0.789	-10.13
LLS.DLBMWS	-0.268	-0.086	-0.054	-0.089	0.263	0.08	0.06	0.3	0.297	-0.234	0.788	0.516	0.545	-0.34
DLAUS	0.104	-0.283	-0.418	-0.761	0.963	-0.65	0.796	0.878	-0.696	0.43	-0.026	0.389	0.566	0.274
TLWS	-0.185	0.155	-0.006	0.581	-0.173	-0.048	-0.157	-0.793	-0.283	0.384	-0.027	-0.487	-0.309	0.451
DLAUS.TLWS	0.003	0.364	0.363	10.006	-0.575	0.716	-0.537	-0.216	0.527	0.093	0.113	0.062	-0.716	-0.838
LLS.DLAUS	0.12	0.159	0.243	-0.158	0.562	0.096	0.398	0.031	0.042	0.17	0.221	0.33	-0.174	0.443
NTS	-0.313	0.074	0.346	-0.147	-0.192	0.652	0.589	0.625	0.002	-0.464	0.208	-0.178	0.09	-0.013

## Sheet: g.WMPM
Structure matrix
	Function
	1	2	3	4	5	6	7	8	9	10	11	12	13
WMPM	0.641(*)	-0.195	0.187	-0.002	0.052	0.185	-0.059	0.222	0.068	-0.095	-0.04	0.106	-0.036
LLM	0.521(*)	-0.159	-0.184	0.301	-0.076	0.336	0.056	0.137	0.018	0.089	0.081	0.036	0.07
WMPS	0.428(*)	-0.094	0.056	-0.15	0.1	0.165	-0.065	0.099	0.092	0.176	-0.058	0.139	-0.029
NTM	0.382(*)	-0.335	0.08	0.324	-0.061	-0.015	-0.013	0.016	0.21	-0.263	-0.013	-0.112	-0.055
NTS	0.370(*)	-0.081	0.152	-0.138	0.084	0.093	-0.079	0.23	0.13	-0.03	-0.145	0.345	-0.08
LLS	0.325(*)	-0.073	-0.27	0.311	0.065	0.243	-0.001	0.165	0.024	0.295	-0.1	0.031	-0.005
TLWM	0.299(*)	-0.111	-0.022	0.076	-0.1	0.131	0.081	-0.055	-0.182	-0.161	0.156	0.179	0.163
DI	-0.25	-0.705(*)	0.177	0.101	0.133	-0.094	0.009	0.205	0.244	0.079	0.046	-0.042	0.156
LT	0.005	0.047	0.669(*)	0.224	-0.234	0.117	0.197	0.102	0.078	0.135	-0.062	-0.085	0.032
LLM.MLWM	-0.055	0.004	-0.311(*)	0.175	-0.133	-0.009	0.091	-0.101	-0.014	0.294	0.009	-0.168	0.188
DBMWM	0.17	-0.037	-0.274(*)	0.067	-0.154	0.134	0.026	0.182	0.134	0.054	-0.003	-0.022	0.175
LLS.WMPS	-0.074	0.064	-0.327	0.405(*)	0.064	-0.141	0.272	0.28	-0.134	0.233	-0.151	-0.278	0.198
LLM.DBMWM	0.2	-0.076	0.205	0.233(*)	0.104	0.206	0.025	-0.038	-0.191	0.007	0.167	0.002	-0.046
STLM.STWM	-0.097	0.227	0.171	0.04	0.521(*)	0.148	0.167	-0.053	0.18	0.038	0.117	0.007	0.128
FTLM.FTWM	-0.092	0.21	0.118	0.042	0.461(*)	0.112	0.101	0.104	0.1	-0.003	0.063	-0.018	0.142
STLM	0.038	0.184	0.16	0.047	0.452(*)	0.378	-0.015	0.263	0.211	-0.047	-0.019	0.057	0.059
FTLM	-0.028	0.18	0.114	0.034	0.431(*)	0.296	-0.05	0.242	0.116	-0.048	-0.005	-0.046	0.021
DLAUM	0.106	0.011	-0.128	0.192	0.015	0.354(*)	0.2	-0.154	-0.314	0.131	0.062	0.099	0.161
FTWM	0.191	-0.008	0.001	-0.066	0.014	0.350(*)	0.084	0.234	0.129	-0.036	-0.079	-0.292	-0.162
DLBMWS	0.154	-0.019	-0.236	0.243	-0.046	0.280(*)	0.012	0.154	-0.038	0.212	0.02	-0.01	-0.072
PLS	-0.055	0.052	-0.048	-0.056	-0.027	-0.221(*)	-0.077	0.15	0.187	0.163	0.215	0.09	0.121
STWM	0.305	-0.011	0.031	-0.047	0.004	0.464	0.045	0.583(*)	0.11	-0.146	-0.108	0.035	0.059
FTWS	0.149	0.044	0.097	-0.195	0.024	0.306	0.013	0.355(*)	0.271	-0.01	-0.192	0.213	0.023
STWS	0.147	-0.001	0.104	-0.157	-0.017	0.23	0.072	0.310(*)	0.202	-0.103	-0.09	0.305	-0.107
LLS.DLAUS	0.117	-0.051	0.101	-0.083	-0.065	0.002	-0.209	0.260(*)	0.184	0.241	0.043	0.071	0.202
DLAUS	0.08	0.047	-0.216	0.272	-0.01	0.225	0.215	-0.129	0.410(*)	0.078	-0.049	0.137	-0.146
DLAUS.TLWS	-0.018	0.124	-0.157	0.209	0.121	0.071	0.292	0.026	0.376(*)	0.158	-0.137	0.247	-0.168
LLM.DLAUM	0.243	-0.132	0.029	0.027	-0.125	-0.145	-0.173	0.259	0.334(*)	-0.061	0.116	-0.032	-0.243
TLWS	0.224	-0.01	-0.059	0.053	-0.027	0.239	-0.02	-0.029	0.282(*)	0.002	-0.041	0.117	0.08
FTLS.FTWS	-0.066	0.182	0.101	-0.01	0.193	0.088	0.177	0.032	0.255(*)	0.096	-0.203	0.206	0.063
DLAUM.TLWM	-0.085	0.141	-0.085	0.106	0.205	0.311	0.167	-0.163	-0.094	0.363(*)	-0.108	0.009	0.252
PLM	-0.055	0.103	-0.175	-0.073	-0.074	-0.21	-0.085	0.003	0.158	-0.297(*)	0.115	0.043	0.228
LLS.DLBMWS	0.144	-0.057	-0.029	0.098	0.151	-0.09	0.049	0.105	0.023	0.292(*)	-0.148	-0.017	0.14
STLS	0.037	0.097	0.169	-0.136	0.15	0.269	0.181	0.063	0.207	-0.011	-0.144	0.494(*)	-0.089
STLS.STWS	-0.014	0.145	0.154	-0.062	0.237	0.122	0.152	-0.002	0.204	0.059	0.042	0.402(*)	-0.014
FTLS	-0.031	0.165	0.142	-0.095	0.191	0.263	0.144	0.144	0.268	0.002	-0.19	0.397(*)	0.055
Variables ordered by the correlation value in the function
*	Higher absolute correlation between each variable and any discriminant function
DISCRIMINANT FUNCTIONS
Function	Auto-value	% variance	% cumulative variance	canonical correlation
1	8.904(a)	25.2	25.2	0.948
2	8.147(a)	23	48.2	0.944
3	4.891(a)	13.8	62.1	0.911
4	4.033(a)	11.4	73.5	0.895
5	3.455(a)	9.8	83.2	0.881
6	2.190(a)	6.2	89.4	0.829
7	1.424(a)	4	93.5	0.766
8	0.866(a)	2.4	95.9	0.681
9	0.583(a)	1.7	97.6	0.607
10	0.345(a)	1	98.5	0.507
11	0.310(a)	0.9	99.4	0.487
12	0.152(a)	0.4	99.8	0.363
13	0.059(a)	0.2	100	0.236
a	The first 13 canonical discriminant functions have been used in the analysis.
Standard coefficients of the canonical discriminant functions
	Function
	1	2	3	4	5	6	7	8	9	10	11	12	13
LT	-0.025	0.271	0.867	0.457	-0.418	-0.161	0.054	0.037	0.117	0.216	-0.093	-0.066	0.015
DI	-0.464	-1.099	-0.012	-0.226	0.24	0.093	0.152	0.07	0.098	0.127	0.038	-0.001	0.081
PLM	0.061	0.229	-0.157	-0.136	-0.271	-0.283	-0.151	0.025	0.117	-0.264	0.106	-0.109	0.288
FTLM	-0.555	-0.009	0.17	1.443	-0.232	0.538	-0.867	0.207	-0.562	-0.042	-0.26	0.786	0.427
FTWM	0.468	0.056	0.017	-1.013	0.378	-0.118	0.313	-0.284	0.416	-0.017	0.071	-0.81	-0.502
FTLM.FTWM	0.275	-0.074	-0.086	-1.106	0.85	-0.278	0.603	-0.151	0.661	0.03	0.355	-1.078	-0.702
STLM	0.612	0.668	0.097	-0.377	1.023	-0.368	-1.966	-0.128	0.818	-0.305	-0.29	-0.246	-0.573
STWM	-0.63	-0.212	-0.191	0.319	-0.608	0.725	1.054	0.806	-0.221	-0.16	0.185	-0.051	0.515
STLM.STWM	-0.231	-0.079	0.161	0.377	-0.253	0.126	1.703	0.195	-0.446	0.068	0.718	0.035	0.646
LLM	0.425	-1.076	-0.707	-0.438	-0.025	0.004	1	-0.543	0.334	0.197	-0.025	-0.243	-0.333
LLM.MLWM	0.332	0.174	0.026	-0.156	-0.303	-0.265	0.024	-0.201	0.503	0.19	-0.172	-0.418	0.258
WMPM	0.695	-0.103	0.305	-0.331	-0.344	-0.437	-0.185	0.067	-0.169	0.458	-0.512	-0.264	0.205
DBMWM	-0.135	0.659	0.365	0.121	-0.138	0.385	-0.91	0.592	-0.566	-0.319	0.806	0.021	0.497
LLM.DBMWM	-0.059	0.591	0.505	0.337	0.033	0.482	-0.727	0.243	-0.681	-0.367	0.762	-0.048	0.34
DLAUM	-0.265	0.053	-0.104	0.133	-0.664	-0.238	0.55	0.613	-1.044	0.041	0.481	0.192	-0.916
TLWM	0.362	0.22	0.042	-0.08	0.806	0.195	-0.138	-0.433	0.468	-0.283	0.192	0.675	0.772
DLAUM.TLWM	-0.134	0.056	-0.063	-0.227	0.651	0.964	-0.64	-0.412	0.377	0.487	-0.189	0.565	0.983
LLM.DLAUM	-0.097	0.352	-0.255	0.005	0.086	0.112	-0.123	0.316	0.159	0.338	0.572	0.596	-0.497
NTM	0.215	-0.039	0.163	0.799	0.038	-0.105	-0.016	-0.168	0.328	-0.645	-0.227	-0.035	0.078
PLS	0.018	0.008	0.143	0.01	-0.125	-0.331	-0.183	0.133	0.235	0.29	0.203	0.162	0.061
FTLS	0.338	0.102	-0.216	0.631	-0.152	-0.723	-0.329	0.382	0.465	-0.202	0.199	1.621	0.188
FTWS	-0.202	-0.172	-0.137	-0.758	-0.166	0.571	0.39	-0.048	-0.225	-0.149	-0.668	-0.684	0.147
FTLS.FTWS	-0.429	0.05	-0.049	-0.66	-0.382	0.528	0.497	-0.418	-0.287	0.13	-0.743	-1.193	-0.075
STLS	0.027	-0.298	0.317	-0.216	-0.487	0.282	0.165	-0.766	0.15	0.118	-1.372	0.186	-0.085
STWS	-0.228	0.275	0.01	0.341	0.227	-0.075	0.125	0.523	-0.105	-0.291	0.95	0.194	-0.096
STLS.STWS	-0.045	0.089	-0.177	0.082	0.17	-0.066	0.443	0.113	-0.154	-0.086	1.088	0.051	0.206
LLS	-0.764	0.471	0.247	1.472	0.699	-0.206	-0.923	-0.433	-0.489	-0.869	-1.329	0.278	0.602
WMPS	0.937	0.023	-0.101	-0.67	0.324	-0.434	0.405	-0.239	0.406	0.143	0.435	0.036	-0.166
LLS.WMPS	0.451	0.232	-0.248	0.184	0.004	-0.575	0.614	0.274	-0.111	-0.351	-0.463	0.303	0.601
DLBMWS	0.088	-0.489	-0.31	-0.535	-0.661	0.456	0.29	0.555	0.09	1.525	1.029	-0.404	-1.293
LLS.DLBMWS	0.132	-0.249	-0.078	0.086	-0.083	-0.068	0.031	0.448	-0.137	0.939	0.434	-0.286	-0.493
DLAUS	-0.29	-0.148	-0.412	-0.183	-1.297	1.161	0.408	-0.252	0.818	-0.073	0.411	-0.359	0.269
TLWS	0.214	-0.022	0.114	0.549	0.471	-0.29	-0.474	-0.55	0.211	-0.021	-0.502	0.16	0.413
DLAUS.TLWS	0.312	0.33	0.206	0.384	1.194	-1.028	-0.151	0.451	-0.026	0.231	0.049	0.627	-0.788
LLS.DLAUS	0.065	0.355	0.162	0.078	-0.532	0.056	-0.32	0.123	0.309	0.222	0.287	0.133	0.526
NTS	0.155	-0.084	0.136	-0.335	0.15	-0.016	-0.134	0.381	-0.254	0.02	-0.138	0.349	-0.122

## Sheet: h.DI
Structure matrix
	Function
	1	2	3	4	5	6	7	8	9	10	11	12
DI	-0.661(*)	0.304	0.175	-0.13	-0.147	0.079	0.222	0.229	-0.002	0.117	-0.021	0.171
NTM	-0.349(*)	-0.295	0.212	0.048	-0.002	0.071	0.033	0.231	0.238	-0.218	-0.179	0.019
LLM	-0.204	-0.507(*)	-0.059	0.067	0.424	0.173	0.109	0.002	0.119	0.12	-0.052	0.107
LLS	-0.129	-0.426(*)	-0.181	-0.118	0.273	0.12	0.191	0.04	-0.194	0.177	-0.025	0.043
DLBMWS	-0.069	-0.290(*)	-0.156	-0.017	0.287	0.105	0.161	-0.034	-0.106	0.171	-0.028	-0.036
LT	0.048	-0.023	0.690(*)	0.118	0.135	0.234	0.078	0.076	-0.14	0.073	-0.054	0.059
LLM.DBMWM	-0.083	-0.159	0.263(*)	-0.146	0.196	0.054	-0.064	-0.184	0.103	0.079	-0.027	-0.03
LLM.MLWM	-0.054	-0.185	-0.246(*)	0.072	-0.013	0.124	-0.057	0.021	-0.239	0.235	-0.129	0.216
DBMWM	-0.055	-0.194	-0.224(*)	0.153	0.16	0.086	0.172	0.112	0.025	0.053	-0.032	0.182
STLM.STWM	0.216	0.084	0.112	-0.523(*)	0.083	0.147	-0.103	0.144	0.106	0.117	0.033	0.104
STLM	0.184	0.023	0.121	-0.466(*)	0.334	0.037	0.212	0.16	0.141	-0.034	0.073	0.061
FTLM.FTWM	0.195	0.063	0.067	-0.461(*)	0.056	0.11	0.054	0.059	0.095	0.048	0.016	0.126
FTLM	0.17	0.041	0.07	-0.438(*)	0.246	-0.004	0.204	0.075	0.113	-0.032	-0.01	0.041
STWM	0.029	-0.07	0.041	0.025	0.518(*)	0.129	0.486	0.018	0.213	-0.186	0.008	0.066
FTWM	0.021	-0.02	-0.003	0.012	0.381(*)	0.107	0.162	0.084	0.09	-0.078	-0.301	-0.088
DLAUM	-0.028	-0.207	-0.072	-0.074	0.346(*)	0.209	-0.205	-0.291	-0.105	0.11	0.083	0.145
FTWS	0.101	0.104	0.053	0.029	0.339(*)	0.031	0.288	0.213	0.048	-0.11	0.182	-0.016
WMPS	-0.03	-0.038	0.076	0.013	0.301(*)	-0.138	0.052	0.082	0.059	0.135	0.065	-0.085
STWS	0.05	0.086	0.075	0.068	0.263(*)	0.086	0.231	0.139	0.142	-0.126	0.251	-0.172
LLS.WMPS	-0.03	-0.298	-0.229	-0.163	-0.17	0.388(*)	0.263	-0.127	-0.291	0.089	-0.222	0.264
LLS.DLAUS	-0.018	0.037	0.099	0.104	0.031	-0.184	0.298(*)	0.159	-0.013	0.241	0.07	0.181
DLAUS	-0.012	-0.266	-0.137	-0.064	0.204	0.269	-0.11	0.418(*)	-0.06	0.065	0.095	-0.126
DLAUS.TLWS	0.073	-0.159	-0.117	-0.173	0.041	0.338	0.009	0.358(*)	-0.146	0.075	0.193	-0.178
LLM.DLAUM	-0.112	-0.105	0.074	0.171	-0.115	-0.118	0.297	0.303(*)	0.251	0.047	-0.087	-0.233
TLWS	-0.007	-0.149	-0.024	0.029	0.257	0.004	-0.025	0.284(*)	0.06	-0.007	0.082	0.075
FTLS.FTWS	0.176	0.055	0.062	-0.199	0.063	0.17	-0.001	0.234(*)	-0.133	-0.022	0.19	0.026
DLAUM.TLWM	0.101	-0.054	-0.087	-0.259	0.27	0.162	-0.175	-0.058	-0.329(*)	0.209	0.041	0.251
WMPM	-0.136	-0.193	0.28	0.054	0.274	-0.048	0.155	0.016	0.298(*)	-0.142	-0.019	-0.047
PLM	0.089	-0.015	-0.179	0.092	-0.195	-0.086	0.032	0.134	0.250(*)	-0.132	0.066	0.18
TLWM	-0.111	-0.196	0.039	0.134	0.175	0.084	-0.131	-0.221	0.247(*)	-0.061	0.131	0.126
LLS.DLBMWS	-0.055	-0.091	-0.003	-0.14	-0.104	0.084	0.097	0.022	-0.217(*)	0.14	-0.046	0.158
PLS	0.051	0.031	-0.06	0.044	-0.206	-0.057	0.165	0.14	0.077	0.273(*)	0.09	0.061
STLS	0.134	0.13	0.112	-0.121	0.26	0.151	-0.021	0.169	0.004	-0.081	0.418(*)	-0.183
FTLS	0.18	0.113	0.083	-0.182	0.24	0.14	0.079	0.225	-0.032	-0.086	0.357(*)	-0.021
STLS.STWS	0.163	0.094	0.106	-0.223	0.099	0.127	-0.06	0.168	0.058	0.091	0.352(*)	-0.109
NTS	-0.007	0.013	0.15	0.013	0.132	-0.086	0.177	0.087	0.113	-0.126	0.252(*)	-0.147
Variables ordered by the correlation value in the function
*	Higher absolute correlation between each variable and any discriminant function
DISCRIMINANT FUNCTIONS
Function	Auto-value	% variance	% cumulative variance	canonical correlation
1	9.137(a)	29	29	0.949
2	6.379(a)	20.3	49.3	0.93
3	5.220(a)	16.6	65.9	0.916
4	3.947(a)	12.5	78.4	0.893
5	2.368(a)	7.5	85.9	0.839
6	1.646(a)	5.2	91.2	0.789
7	1.055(a)	3.4	94.5	0.716
8	0.644(a)	2	96.6	0.626
9	0.440(a)	1.4	98	0.553
10	0.360(a)	1.1	99.1	0.515
11	0.209(a)	0.7	99.8	0.416
12	0.071(a)	0.2	100	0.257
a	The first 12 canonical discriminant functions have been used in the analysis.
Standard coefficients of the canonical discriminant functions
	Function
	1	2	3	4	5	6	7	8	9	10	11	12
LT	0.24	-0.204	0.971	0.202	-0.099	0.144	0.141	0.18	-0.343	0.097	-0.021	0.006
DI	-1.04	0.709	-0.143	-0.187	0.069	0.159	0.037	0.058	-0.005	0.161	0.023	0.098
PLM	0.29	-0.007	-0.159	0.325	-0.235	-0.142	0.075	0.104	0.224	-0.109	-0.082	0.292
FTLM	-0.317	-0.774	0.564	-0.352	0.474	-0.408	0.588	-0.347	-0.59	-0.074	1.074	0.566
FTWM	0.334	0.56	-0.253	-0.016	-0.108	-0.024	-0.467	0.344	0.322	-0.114	-0.98	-0.515
FTLM.FTWM	0.148	0.778	-0.454	-0.438	-0.258	0.234	-0.451	0.517	0.594	0.132	-1.311	-0.783
STLM	0.677	-0.29	0.075	-0.895	-0.439	-2.165	-0.005	0.859	0.29	-0.546	-0.368	-0.555
STWM	-0.262	0.387	-0.211	0.318	0.841	1.46	0.882	-0.273	0.149	0.137	0.222	0.555
STLM.STWM	-0.042	0.232	0.156	0.211	0.168	1.927	0.065	-0.623	0.369	0.601	0.095	0.617
LLM	-1.458	-0.617	-0.648	0.205	0.122	0.222	-1.045	0.063	0.072	0.192	-0.166	-0.404
LLM.MLWM	0.447	0.204	0.091	0.46	-0.236	0.122	0.005	0.481	0.04	0.158	-0.659	0.39
WMPM	0.069	-0.126	0.336	0.692	-0.465	-0.204	0.167	-0.245	-0.158	0.062	-0.651	0.193
DBMWM	0.874	0.154	0.402	-0.028	0.307	-0.665	0.747	-0.571	0.43	0.118	0.055	0.441
LLM.DBMWM	0.71	-0.002	0.609	-0.315	0.444	-0.573	0.359	-0.695	0.452	0.124	0.036	0.372
DLAUM	0.123	0.235	-0.021	0.451	-0.018	0.746	0.784	-0.948	-0.22	0.083	-0.473	-1.246
TLWM	0.387	0.029	-0.037	-0.439	-0.137	-0.088	-0.689	0.341	0.809	0.098	1.329	1.059
DLAUM.TLWM	0.123	0.169	-0.249	-0.478	0.654	-0.598	-0.487	0.421	-0.018	0.436	1.218	1.256
LLM.DLAUM	0.507	0.17	-0.326	0.012	0.012	0.206	0.389	0.221	0.269	0.574	0.613	-0.394
NTM	-0.117	-0.556	0.423	-0.221	-0.117	0.111	-0.072	0.467	0.089	-0.641	-0.042	0.033
PLS	-0.006	-0.072	0.18	0.174	-0.344	-0.152	0.177	0.205	0.012	0.332	0.185	-0.003
FTLS	-0.196	-1.006	-0.046	0.177	-0.847	-0.074	0.462	0.514	0.454	-0.151	1.462	-0.246
FTWS	0.193	0.816	-0.28	0.291	0.593	0.13	-0.227	-0.231	-0.508	-0.408	-0.625	0.357
FTLS.FTWS	0.27	0.828	-0.239	0.363	0.65	0.28	-0.507	-0.258	-0.753	-0.224	-0.992	0.312
STLS	0.07	0.467	0.315	0.658	0.241	0.065	-0.625	0.571	-1.428	-0.986	0.131	-0.05
STWS	0.2	-0.069	0.059	-0.31	-0.169	0.376	0.441	-0.302	0.851	0.356	0.231	-0.138
STLS.STWS	-0.12	-0.175	-0.168	-0.308	0.01	0.365	-0.086	-0.47	0.991	0.836	0.08	0.175
LLS	0.081	-0.634	0.177	-1.372	-0.182	-0.693	0.195	-0.172	-1.109	-1.342	0.462	0.59
WMPS	0.566	0.359	-0.142	0.097	-0.27	-0.164	-0.603	0.12	0.287	0.536	-0.806	-0.049
LLS.WMPS	0.482	-0.213	-0.194	0.196	-0.665	0.541	-0.079	-0.195	0.034	-0.375	-0.085	0.661
DLBMWS	-0.621	0.109	-0.092	0.897	0.517	0.538	0.516	0.064	0.189	1.53	-0.19	-1.363
LLS.DLBMWS	-0.354	-0.168	0.1	0.196	-0.065	0.285	0.528	-0.083	-0.128	0.699	-0.051	-0.516
DLAUS	-0.205	0.12	-0.313	1.041	1.313	0.446	-0.239	0.656	0.386	0.497	-0.019	0.496
TLWS	-0.176	-0.429	0.145	-0.486	-0.361	-0.299	-0.269	0.539	-0.352	-0.506	0.016	0.229
DLAUS.TLWS	0.353	-0.345	0.23	-1.003	-1.213	-0.087	0.411	-0.013	0.019	0.029	0.264	-0.994
LLS.DLAUS	0.304	-0.212	0.235	0.412	0.093	-0.232	0.223	0.219	0.06	0.345	0.3	0.46
NTS	-0.248	0.007	0.017	-0.125	0.076	-0.163	0.275	-0.345	0.196	-0.039	0.437	-0.165

## Sheet: i.DI (AUS+KIN+ORS+PRO)
Structure matrix
	Function
	1	2	3
DI	-0.304(*)	0.262	-0.121
LLS.WMPS	-0.099(*)	-0.08	0.018
LLS.DLAUS	0.046(*)	-0.039	0.027
LLS.DLBMWS	-0.031(*)	-0.03	0.008
LLS	-0.04	-0.275(*)	-0.114
DLBMWS	-0.014	-0.202(*)	-0.09
FTLM	0.012	-0.198(*)	-0.179
FTLM.FTWM	0.007	-0.188(*)	-0.162
DLAUM.TLWM	-0.014	-0.165(*)	-0.012
WMPS	0.038	-0.105(*)	-0.091
DLAUS	0.012	-0.104(*)	-0.082
TLWS	0.044	-0.100(*)	-0.071
DBMWM	-0.019	-0.092(*)	0.046
DLAUS.TLWS	0.002	-0.060(*)	-0.038
LT	0.247	0.169	-0.326(*)
PLM	-0.011	-0.023	0.298(*)
STWM	0.058	-0.125	-0.282(*)
FTWM	0.035	-0.09	-0.278(*)
STLM	0.039	-0.241	-0.259(*)
WMPM	0.074	-0.043	-0.254(*)
LLM	0.028	-0.162	-0.216(*)
NTM	-0.007	0.049	-0.209(*)
LLM.DBMWM	0.045	-0.035	-0.195(*)
STLS	0.083	-0.017	-0.192(*)
LLM.MLWM	-0.058	-0.029	0.191(*)
STWS	0.067	-0.005	-0.186(*)
STLM.STWM	0.021	-0.169	-0.174(*)
PLS	0.005	0.009	0.161(*)
FTLS	0.076	-0.082	-0.155(*)
FTWS	0.064	-0.071	-0.148(*)
NTS	0.046	-0.038	-0.115(*)
DLAUM	-0.002	-0.103	-0.106(*)
TLWM	0.035	0.028	-0.103(*)
FTLS.FTWS	0.081	-0.051	-0.091(*)
STLS.STWS	0.077	-0.043	-0.089(*)
LLM.DLAUM	0.031	0.013	-0.036(*)
Variables ordered by the correlation value in the function
*	Higher absolute correlation between each variable and any discriminant function
DISCRIMINANT FUNCTIONS
Function	Auto-value	% variance	% cumulative variance	canonical correlation
1	47.633(a)	68	68	0.99
2	15.823(a)	22.6	90.5	0.97
3	6.632(a)	9.5	100	0.932
a	The first 3 canonical discriminant functions have been used in the analysis.
Standard coefficients of the canonical discriminant functions
	Function
	1	2	3
LT	1.391	-0.623	-0.435
DI	-2.07	0.576	-0.073
PLM	0.433	-0.533	0.358
FTLM	1.808	-2.883	1.285
FTWM	-0.834	0.581	-1.092
FTLM.FTWM	-1.924	1.719	-1.557
STLM	1.174	-1.137	-2.492
STWM	-0.085	1.04	0.581
STLM.STWM	-0.142	0.712	2.135
LLM	-4.32	-2.281	-2.062
LLM.MLWM	-0.019	0.835	2.025
WMPM	0.371	0.432	2.352
DBMWM	1.535	-0.505	-0.189
LLM.DBMWM	1.635	-0.005	-0.217
DLAUM	1.689	3.021	2.956
TLWM	0.684	0.208	-0.071
DLAUM.TLWM	0.328	-0.654	-0.736
LLM.DLAUM	2.579	1.877	2.385
NTM	0.755	-0.287	-0.964
PLS	0.804	0.556	0.111
FTLS	-3.788	-5.5	1.746
FTWS	1.294	3.527	-0.007
FTLS.FTWS	3.377	3.601	0.432
STLS	1.899	4.577	-3.096
STWS	0.656	-1.154	0.149
STLS.STWS	-1.476	-1.408	1.576
LLS	-0.211	-2.027	-0.086
WMPS	0.71	1.279	1.594
LLS.WMPS	1.324	-0.405	0.05
DLBMWS	-0.183	0.528	0.225
LLS.DLBMWS	-0.141	-0.151	-0.461
DLAUS	-0.546	1.063	-3.013
TLWS	-0.603	-1.728	1.253
DLAUS.TLWS	0.523	-0.46	1.387
LLS.DLAUS	-0.431	-0.29	-0.165
NTS	-0.961	-2.034	-1.24

## Sheet: j.LT (AUS+KIN+ORS)
Structure matrix
	Function
	1	2
LT	0.185(*)	0.088
DLAUM.TLWM	-0.079(*)	0.072
LLS.WMPS	-0.077(*)	0.029
DBMWM	-0.056(*)	0.012
DI	0.036(*)	-0.013
LLS.DLBMWS	-0.024(*)	0.009
LLM.DLAUM	0.022(*)	0.013
STLM	-0.054	0.211(*)
STWM	0.002	0.188(*)
FTWM	0.009	0.179(*)
LLM	-0.034	0.178(*)
PLM	-0.062	-0.176(*)
LLS	-0.119	0.166(*)
STLM.STWM	-0.046	0.163(*)
FTLM	-0.055	0.157(*)
FTLM.FTWM	-0.057	0.152(*)
WMPM	0.04	0.148(*)
DLBMWS	-0.081	0.123(*)
FTWS	0.011	0.118(*)
STWS	0.053	0.115(*)
LLM.DBMWM	0.024	0.111(*)
STLS	0.046	0.104(*)
FTLS	0.01	0.104(*)
NTM	0.049	0.097(*)
PLS	-0.017	-0.097(*)
DLAUM	-0.032	0.094(*)
LLM.MLWM	-0.058	-0.088(*)
WMPS	-0.022	0.086(*)
TLWS	-0.023	0.084(*)
LLS.DLAUS(a)	0.017	-0.083(*)
DLAUS	-0.031	0.082(*)
NTS	0.015	0.079(*)
FTLS.FTWS	0.017	0.061(*)
STLS.STWS	0.019	0.060(*)
DLAUS.TLWS	-0.026	0.053(*)
TLWM	0.038	0.043(*)
Variables ordered by the correlation value in the function
*	Higher absolute correlation between each variable and any discriminant function
a	This variable is not used in the analysis
DISCRIMINANT FUNCTIONS
Function	Auto-value	% variance	% cumulative variance	canonical correlation
1	68.645(a)	75.2	75.2	0.993
2	22.603(a)	24.8	100	0.979
a	The first 2 canonical discriminant functions have been used in the analysis.
Standard coefficients of the canonical discriminant functions
	Function
	1	2
LT	1.568	2.591
DI	-4.477	-1.346
PLM	-1.992	0.033
FTLM	-4.312	17.194
FTWM	2.651	-6.832
FTLM.FTWM	3.776	-14.734
STLM	-5.316	1.313
STWM	1.671	7.229
STLM.STWM	3.123	-2.074
LLM	-2.124	-13.089
LLM.MLWM	-3.872	1.651
WMPM	1.367	0.556
DBMWM	-0.372	0.768
LLM.DBMWM	-3.476	2.29
DLAUM	4.052	-6.556
TLWM	-6.75	9.371
DLAUM.TLWM	2.546	15.363
LLM.DLAUM	7.093	1.403
NTM	-0.049	4.826
PLS	0.01	-0.371
FTLS	-13.666	-3.931
FTWS	-0.62	3.82
FTLS.FTWS	8.649	5.377
STLS	11.145	-4.113
STWS	-1.228	3.025
STLS.STWS	-5.983	5.271
LLS	-11.599	12.281
WMPS	2.838	-7.808
LLS.WMPS	-2.161	-3.867
DLBMWS	9.938	-4.55
LLS.DLBMWS	6.889	-4.447
DLAUS	-9.037	2.06
TLWS	8.316	-3.68
DLAUS.TLWS	6.801	-1.677
NTS	-3.942	-0.973

[truncated: 10 more sheets: k.LLM (AUS+KIN), l. LLM, m.LLM (DEN+SEN), n.STWM, o. LT (TCR+TUR), p.STWM, q.LLM.DBMWM, r.STLS.STWS (SAT+FON+ORB), s.DI (FON+ORB), Hoja1]
